# Supplementary material for: 2-[2-(Cyclo­hexyl­carbon­yl)phen­yl]-1-phenyl­ethanone
Source: Acta Crystallogr Sect E Struct Rep Online. 2009 Oct 17;65(Pt 11):o2745. doi: 10.1107/S1600536809041270 (PMC2971431; doi:10.1107/S1600536809041270)
Supplement: Supplementary file 1 [file e-65-o2745-sup1.cif]

##############################################################################
###                                                                        ###
###        Electronic paper (Acta Crystallographica Section E)             ###
###                                                                        ###
##############################################################################
#                                                                            #
# This CIF contains the data in a paper accepted for publication in Acta     #
# Crystallographica Section E. It conforms to the requirements of Notes      #
# for Authors for Section E, and has been peer reviewed under the auspices   #
# of the IUCr Commission on Journals.                                        #
#                                                                            #
# Full details of the Crystallographic Information File format               #
# are given in the paper "The Crystallographic Information File (CIF):       #
# a New Standard Archive File for Crystallography" by S. R. Hall, F. H.      #
# Allen and I. D. Brown [Acta Cryst. (1991), A47, 655-685].                  #
#                                                                            #
# The current version of the core CIF dictionary is obtainable from          #
# ftp://ftp.iucr.org/pub/cif_core.dic. The current version number is 2.4.    #
#                                                                            #
# Software is freely available for graphical display of the structure(s) in  #
# this CIF.  For information consult the CIF home page http://www.iucr.org/  #
# cif/home.html                                                              #
#                                                                            #
# This file may be used for bona fide research purposes within the           #
# scientific community so long as proper attribution is given to the journal # 
# article from which it was obtained.                                        #
#                                                                            #
##############################################################################
                                             
data_global
_audit_creation_method     SHELXL-97
_journal_date_recd_electronic     2009-10-08
_journal_date_accepted     2009-10-09
_journal_name_full     'Acta Crystallographica, Section E'
_journal_year     2009
_journal_volume     65
_journal_issue     11
_journal_page_first     o2745
_journal_page_last     o2745
_journal_paper_category     QO
_journal_coeditor_code     TK2553
_publ_contact_author
;
     Dr. Seik Weng Ng
     Department of Chemistry
     University of Malaya
     50603 Kuala Lumpur
     Malaysia
;
_publ_contact_author_email     seikweng@um.edu.my
_publ_contact_author_fax     '03 7967 4193'
_publ_contact_author_phone     '03 7967 6778'
_publ_section_title
;
2-[2-(Cyclohexylcarbonyl)phenyl]-1-phenylethanone
;
loop_
    _publ_author_name
    _publ_author_address
    'Khan, F. Nawaz'
;
Chemistry Division
School of Science and Humanities
VIT University
Vellore 632 014, Tamil Nadu
India
;
    'Manivel, P.'
;
Chemistry Division
School of Science and Humanities
VIT University
Vellore 632 014, Tamil Nadu
India
;
    'Prabakaran, K.'
;
Chemistry Division
School of Science and Humanities
VIT University
Vellore 632 014, Tamil Nadu
India
;
    'Hathwar, Venkatesha R.'
;
Solid State and Structural Chemistry Unit
Indian Institute of Science
Bangalore 560 012, Karnataka
India
;
    'Ng, Seik Weng'
;
Department of Chemistry
University of Malaya
50603 Kuala Lumpur
Malaysia
;
_publ_section_synopsis     .
data_I
_audit_creation_method     SHELXL-97
_chemical_name_systematic
;
2-[2-(Cyclohexylcarbonyl)phenyl]-1-phenylethanone
;
_chemical_name_common     ?
_chemical_formula_moiety     'C21 H22 O2'
_chemical_formula_sum     'C21 H22 O2'
_chemical_formula_iupac     'C21 H22 O2'
_chemical_formula_weight     306.39
_chemical_melting_point     ?
_symmetry_cell_setting     Monoclinic
_symmetry_space_group_name_H-M     'P 21/c'
_symmetry_space_group_name_Hall     '-P 2ybc'
loop_
    _symmetry_equiv_pos_as_xyz
    'x, y, z'
    '-x, y+1/2, -z+1/2'
    '-x, -y, -z'
    'x, -y-1/2, z-1/2'
_cell_length_a     10.4012(6)
_cell_length_b     10.1132(6)
_cell_length_c     16.0981(9)
_cell_angle_alpha     90.00
_cell_angle_beta     90.0380(10)
_cell_angle_gamma     90.00
_cell_volume     1693.35(17)
_cell_formula_units_Z     4
_cell_measurement_reflns_used     878
_cell_measurement_theta_min     2.4
_cell_measurement_theta_max     25.3
_cell_measurement_temperature     290(2)
_exptl_crystal_description     Block
_exptl_crystal_colour     Colorless
_exptl_crystal_size_max     0.25
_exptl_crystal_size_mid     0.22
_exptl_crystal_size_min     0.18
_exptl_crystal_density_diffrn     1.202
_exptl_crystal_density_meas     ?
_exptl_crystal_density_method     'not measured'
_exptl_crystal_F_000     656
_exptl_absorpt_coefficient_mu     0.076
_exptl_absorpt_correction_type     None
_exptl_absorpt_process_details     ?
_exptl_absorpt_correction_T_min     ?
_exptl_absorpt_correction_T_max     ?
_diffrn_ambient_temperature     290(2)
_diffrn_radiation_type     MoK\a
_diffrn_radiation_wavelength     0.71073
_diffrn_radiation_source     'fine-focus sealed tube'
_diffrn_radiation_monochromator     graphite
_diffrn_measurement_device_type     'Bruker SMART area-detector'
_diffrn_measurement_method     '\f and \w'
_diffrn_detector_area_resol_mean     ?
_diffrn_reflns_number     11930
_diffrn_reflns_av_R_equivalents     0.0254
_diffrn_reflns_av_sigmaI/netI     0.0224
_diffrn_reflns_theta_min     1.96
_diffrn_reflns_theta_max     25.00
_diffrn_reflns_theta_full     25.00
_diffrn_measured_fraction_theta_max     1.000
_diffrn_measured_fraction_theta_full     1.000
_diffrn_reflns_limit_h_min     -12
_diffrn_reflns_limit_h_max     12
_diffrn_reflns_limit_k_min     -12
_diffrn_reflns_limit_k_max     12
_diffrn_reflns_limit_l_min     -18
_diffrn_reflns_limit_l_max     19
_diffrn_standards_number     0
_diffrn_standards_interval_count     0
_diffrn_standards_interval_time     0
_diffrn_standards_decay_%     0
_reflns_number_total     2984
_reflns_number_gt     2797
_reflns_threshold_expression     I>2\s(I)
_refine_ls_structure_factor_coef     Fsqd
_refine_ls_matrix_type     full
_refine_ls_R_factor_all     0.0797
_refine_ls_R_factor_gt     0.0744
_refine_ls_wR_factor_gt     0.1794
_refine_ls_wR_factor_ref     0.1825
_refine_ls_goodness_of_fit_ref     1.320
_refine_ls_restrained_S_all     1.320
_refine_ls_number_reflns     2984
_refine_ls_number_parameters     208
_refine_ls_number_restraints     0
_refine_ls_hydrogen_treatment     constr
_refine_ls_weighting_scheme     calc
_refine_ls_weighting_details
          'calc w=1/[\s^2^(Fo^2^)+(0.068P)^2^+0.5871P] where P=(Fo^2^+2Fc^2^)/3'
_atom_sites_solution_hydrogens     geom
_atom_sites_solution_primary     direct
_atom_sites_solution_secondary     difmap
_refine_ls_shift/su_max     0.001
_refine_ls_shift/su_mean     0.001
_refine_diff_density_max     0.183
_refine_diff_density_min     -0.182
_refine_ls_extinction_method     none
_refine_ls_extinction_coef     ?
loop_
    _atom_type_symbol
    _atom_type_description
    _atom_type_scat_dispersion_real
    _atom_type_scat_dispersion_imag
    _atom_type_scat_source
    'C' 'C' 0.0033 0.0016
                         'International Tables Vol C Tables 4.2.6.8 and 6.1.1.4'
    'H' 'H' 0.0000 0.0000
                         'International Tables Vol C Tables 4.2.6.8 and 6.1.1.4'
    'O' 'O' 0.0106 0.0060
                         'International Tables Vol C Tables 4.2.6.8 and 6.1.1.4'
_computing_data_collection     'SMART (Bruker, 2004)'
_computing_cell_refinement     'SAINT (Bruker, 2004)'
_computing_data_reduction     'SAINT (Bruker, 2004)'
_computing_structure_solution     'SHELXS97 (Sheldrick, 2008)'
_computing_structure_refinement     'SHELXL97 (Sheldrick, 2008)'
_computing_molecular_graphics     'X-SEED (Barbour, 2001)'
_computing_publication_material     'publCIF (Westrip, 2009)'
loop_
    _atom_site_type_symbol
    _atom_site_label
    _atom_site_fract_x
    _atom_site_fract_y
    _atom_site_fract_z
    _atom_site_U_iso_or_equiv
    _atom_site_adp_type
    _atom_site_calc_flag
    _atom_site_refinement_flags
    _atom_site_occupancy
    _atom_site_disorder_assembly
    _atom_site_disorder_group
    O O1 0.63291(18) 0.81169(19) 0.64919(12) 0.0603(6) Uani d . 1 . .
    O O2 0.83697(18) 0.5709(2) 0.67129(13) 0.0649(6) Uani d . 1 . .
    C C1 0.8136(2) 0.9209(2) 0.70629(15) 0.0444(6) Uani d . 1 . .
    H H1 0.8661 0.9089 0.7563 0.053 Uiso calc R 1 . .
    C C2 0.8988(3) 0.8982(3) 0.63032(19) 0.0617(8) Uani d . 1 . .
    H H2A 0.9350 0.8099 0.6326 0.074 Uiso calc R 1 . .
    H H2B 0.8472 0.9047 0.5803 0.074 Uiso calc R 1 . .
    C C3 1.0069(3) 0.9992(4) 0.6269(2) 0.0772(10) Uani d . 1 . .
    H H3A 1.0633 0.9868 0.6743 0.093 Uiso calc R 1 . .
    H H3B 1.0570 0.9855 0.5769 0.093 Uiso calc R 1 . .
    C C4 0.9553(4) 1.1381(4) 0.6276(2) 0.0855(11) Uani d . 1 . .
    H H4A 0.9063 1.1536 0.5772 0.103 Uiso calc R 1 . .
    H H4B 1.0264 1.2001 0.6285 0.103 Uiso calc R 1 . .
    C C5 0.8704(3) 1.1617(3) 0.7022(2) 0.0737(9) Uani d . 1 . .
    H H5A 0.8346 1.2501 0.6993 0.088 Uiso calc R 1 . .
    H H5B 0.9216 1.1555 0.7524 0.088 Uiso calc R 1 . .
    C C6 0.7621(3) 1.0616(3) 0.7059(2) 0.0593(7) Uani d . 1 . .
    H H6A 0.7062 1.0736 0.6582 0.071 Uiso calc R 1 . .
    H H6B 0.7116 1.0764 0.7556 0.071 Uiso calc R 1 . .
    C C7 0.7044(2) 0.8228(2) 0.70871(15) 0.0426(6) Uani d . 1 . .
    C C8 0.6826(2) 0.7417(2) 0.78542(14) 0.0405(6) Uani d . 1 . .
    C C9 0.7074(2) 0.7974(3) 0.86283(15) 0.0468(6) Uani d . 1 . .
    H H9 0.7392 0.8832 0.8655 0.056 Uiso calc R 1 . .
    C C10 0.6862(3) 0.7290(3) 0.93556(16) 0.0543(7) Uani d . 1 . .
    H H10 0.7033 0.7683 0.9866 0.065 Uiso calc R 1 . .
    C C11 0.6397(3) 0.6023(3) 0.93171(17) 0.0574(7) Uani d . 1 . .
    H H11 0.6245 0.5551 0.9803 0.069 Uiso calc R 1 . .
    C C12 0.6154(2) 0.5451(3) 0.85552(18) 0.0520(7) Uani d . 1 . .
    H H12 0.5841 0.4590 0.8538 0.062 Uiso calc R 1 . .
    C C13 0.6361(2) 0.6117(2) 0.78134(15) 0.0432(6) Uani d . 1 . .
    C C14 0.6148(2) 0.5387(3) 0.70076(17) 0.0499(7) Uani d . 1 . .
    H H14A 0.5514 0.5862 0.6681 0.060 Uiso calc R 1 . .
    H H14B 0.5800 0.4519 0.7130 0.060 Uiso calc R 1 . .
    C C15 0.7363(2) 0.5223(2) 0.64918(16) 0.0440(6) Uani d . 1 . .
    C C16 0.7295(2) 0.4449(2) 0.57069(15) 0.0421(6) Uani d . 1 . .
    C C17 0.6237(3) 0.3730(3) 0.54615(18) 0.0631(8) Uani d . 1 . .
    H H17 0.5501 0.3733 0.5788 0.076 Uiso calc R 1 . .
    C C18 0.6259(3) 0.3006(3) 0.4736(2) 0.0720(9) Uani d . 1 . .
    H H18 0.5537 0.2525 0.4578 0.086 Uiso calc R 1 . .
    C C19 0.7325(3) 0.2990(3) 0.42538(18) 0.0636(8) Uani d . 1 . .
    H H19 0.7339 0.2490 0.3769 0.076 Uiso calc R 1 . .
    C C20 0.8376(3) 0.3707(3) 0.4480(2) 0.0706(9) Uani d . 1 . .
    H H20 0.9102 0.3711 0.4144 0.085 Uiso calc R 1 . .
    C C21 0.8365(3) 0.4425(3) 0.52045(19) 0.0633(8) Uani d . 1 . .
    H H21 0.9091 0.4903 0.5358 0.076 Uiso calc R 1 . .
loop_
    _atom_site_aniso_label
    _atom_site_aniso_U_11
    _atom_site_aniso_U_22
    _atom_site_aniso_U_33
    _atom_site_aniso_U_12
    _atom_site_aniso_U_13
    _atom_site_aniso_U_23
    O1 0.0612(12) 0.0688(13) 0.0509(11) -0.0129(10) -0.0135(10) 0.0076(9)
    O2 0.0428(10) 0.0826(15) 0.0694(13) -0.0102(10) 0.0025(9) -0.0298(11)
    C1 0.0458(14) 0.0501(15) 0.0374(13) -0.0036(11) -0.0054(10) 0.0045(11)
    C2 0.0532(16) 0.072(2) 0.0597(18) -0.0021(14) 0.0077(13) -0.0045(15)
    C3 0.0565(18) 0.108(3) 0.067(2) -0.0182(19) 0.0109(15) 0.0035(19)
    C4 0.087(2) 0.095(3) 0.075(2) -0.043(2) -0.0039(19) 0.022(2)
    C5 0.087(2) 0.0552(18) 0.079(2) -0.0176(16) -0.0054(18) 0.0040(16)
    C6 0.0614(17) 0.0513(17) 0.0653(18) -0.0026(13) 0.0027(14) 0.0011(14)
    C7 0.0435(13) 0.0449(14) 0.0394(13) 0.0032(11) -0.0036(11) -0.0012(11)
    C8 0.0337(12) 0.0465(14) 0.0412(13) 0.0018(10) 0.0023(10) -0.0029(11)
    C9 0.0506(14) 0.0468(14) 0.0431(14) 0.0009(11) 0.0014(11) -0.0050(11)
    C10 0.0537(16) 0.0687(19) 0.0407(14) 0.0036(14) 0.0055(12) -0.0033(13)
    C11 0.0555(16) 0.0702(19) 0.0466(16) 0.0046(14) 0.0087(13) 0.0116(14)
    C12 0.0455(15) 0.0500(15) 0.0606(17) -0.0017(12) 0.0069(12) 0.0055(13)
    C13 0.0342(12) 0.0483(14) 0.0472(14) 0.0014(10) 0.0060(10) -0.0024(11)
    C14 0.0442(14) 0.0488(15) 0.0567(16) -0.0082(11) 0.0024(12) -0.0057(12)
    C15 0.0400(13) 0.0416(13) 0.0503(15) -0.0039(11) -0.0025(11) -0.0032(11)
    C16 0.0452(13) 0.0355(13) 0.0457(14) -0.0013(10) -0.0016(11) -0.0003(10)
    C17 0.0546(17) 0.076(2) 0.0592(18) -0.0195(15) 0.0067(13) -0.0189(15)
    C18 0.070(2) 0.080(2) 0.065(2) -0.0255(17) -0.0016(16) -0.0239(17)
    C19 0.087(2) 0.0557(17) 0.0480(16) -0.0083(16) 0.0014(15) -0.0103(13)
    C20 0.070(2) 0.079(2) 0.0626(19) -0.0104(17) 0.0167(16) -0.0213(17)
    C21 0.0504(16) 0.0703(19) 0.0693(19) -0.0135(14) 0.0090(14) -0.0198(16)
loop_
    _geom_bond_atom_site_label_1
    _geom_bond_atom_site_label_2
    _geom_bond_site_symmetry_2
    _geom_bond_distance
    _geom_bond_publ_flag
    O1 C7 . 1.218(3) ?
    O2 C15 . 1.210(3) ?
    C1 C7 . 1.509(3) ?
    C1 C6 . 1.520(4) ?
    C1 C2 . 1.528(4) ?
    C1 H1 . 0.9800 ?
    C2 C3 . 1.520(4) ?
    C2 H2A . 0.9700 ?
    C2 H2B . 0.9700 ?
    C3 C4 . 1.504(5) ?
    C3 H3A . 0.9700 ?
    C3 H3B . 0.9700 ?
    C4 C5 . 1.510(5) ?
    C4 H4A . 0.9700 ?
    C4 H4B . 0.9700 ?
    C5 C6 . 1.515(4) ?
    C5 H5A . 0.9700 ?
    C5 H5B . 0.9700 ?
    C6 H6A . 0.9700 ?
    C6 H6B . 0.9700 ?
    C7 C8 . 1.500(3) ?
    C8 C9 . 1.392(3) ?
    C8 C13 . 1.402(4) ?
    C9 C10 . 1.378(4) ?
    C9 H9 . 0.9300 ?
    C10 C11 . 1.371(4) ?
    C10 H10 . 0.9300 ?
    C11 C12 . 1.380(4) ?
    C11 H11 . 0.9300 ?
    C12 C13 . 1.388(4) ?
    C12 H12 . 0.9300 ?
    C13 C14 . 1.509(4) ?
    C14 C15 . 1.521(4) ?
    C14 H14A . 0.9700 ?
    C14 H14B . 0.9700 ?
    C15 C16 . 1.488(3) ?
    C16 C21 . 1.376(4) ?
    C16 C17 . 1.376(4) ?
    C17 C18 . 1.378(4) ?
    C17 H17 . 0.9300 ?
    C18 C19 . 1.355(4) ?
    C18 H18 . 0.9300 ?
    C19 C20 . 1.361(4) ?
    C19 H19 . 0.9300 ?
    C20 C21 . 1.374(4) ?
    C20 H20 . 0.9300 ?
    C21 H21 . 0.9300 ?
loop_
    _geom_angle_atom_site_label_1
    _geom_angle_atom_site_label_2
    _geom_angle_atom_site_label_3
    _geom_angle_site_symmetry_1
    _geom_angle_site_symmetry_3
    _geom_angle
    _geom_angle_publ_flag
    C7 C1 C6 . . 110.5(2) ?
    C7 C1 C2 . . 111.0(2) ?
    C6 C1 C2 . . 110.0(2) ?
    C7 C1 H1 . . 108.4 ?
    C6 C1 H1 . . 108.4 ?
    C2 C1 H1 . . 108.4 ?
    C3 C2 C1 . . 110.9(2) ?
    C3 C2 H2A . . 109.5 ?
    C1 C2 H2A . . 109.5 ?
    C3 C2 H2B . . 109.5 ?
    C1 C2 H2B . . 109.5 ?
    H2A C2 H2B . . 108.1 ?
    C4 C3 C2 . . 111.4(3) ?
    C4 C3 H3A . . 109.4 ?
    C2 C3 H3A . . 109.4 ?
    C4 C3 H3B . . 109.4 ?
    C2 C3 H3B . . 109.4 ?
    H3A C3 H3B . . 108.0 ?
    C3 C4 C5 . . 111.2(3) ?
    C3 C4 H4A . . 109.4 ?
    C5 C4 H4A . . 109.4 ?
    C3 C4 H4B . . 109.4 ?
    C5 C4 H4B . . 109.4 ?
    H4A C4 H4B . . 108.0 ?
    C4 C5 C6 . . 111.1(3) ?
    C4 C5 H5A . . 109.4 ?
    C6 C5 H5A . . 109.4 ?
    C4 C5 H5B . . 109.4 ?
    C6 C5 H5B . . 109.4 ?
    H5A C5 H5B . . 108.0 ?
    C5 C6 C1 . . 111.3(2) ?
    C5 C6 H6A . . 109.4 ?
    C1 C6 H6A . . 109.4 ?
    C5 C6 H6B . . 109.4 ?
    C1 C6 H6B . . 109.4 ?
    H6A C6 H6B . . 108.0 ?
    O1 C7 C8 . . 120.3(2) ?
    O1 C7 C1 . . 120.0(2) ?
    C8 C7 C1 . . 119.7(2) ?
    C9 C8 C13 . . 119.0(2) ?
    C9 C8 C7 . . 119.2(2) ?
    C13 C8 C7 . . 121.8(2) ?
    C10 C9 C8 . . 121.9(2) ?
    C10 C9 H9 . . 119.1 ?
    C8 C9 H9 . . 119.1 ?
    C11 C10 C9 . . 119.2(3) ?
    C11 C10 H10 . . 120.4 ?
    C9 C10 H10 . . 120.4 ?
    C10 C11 C12 . . 119.8(3) ?
    C10 C11 H11 . . 120.1 ?
    C12 C11 H11 . . 120.1 ?
    C11 C12 C13 . . 122.2(3) ?
    C11 C12 H12 . . 118.9 ?
    C13 C12 H12 . . 118.9 ?
    C12 C13 C8 . . 118.0(2) ?
    C12 C13 C14 . . 118.6(2) ?
    C8 C13 C14 . . 123.3(2) ?
    C13 C14 C15 . . 113.7(2) ?
    C13 C14 H14A . . 108.8 ?
    C15 C14 H14A . . 108.8 ?
    C13 C14 H14B . . 108.8 ?
    C15 C14 H14B . . 108.8 ?
    H14A C14 H14B . . 107.7 ?
    O2 C15 C16 . . 120.3(2) ?
    O2 C15 C14 . . 120.9(2) ?
    C16 C15 C14 . . 118.8(2) ?
    C21 C16 C17 . . 117.9(2) ?
    C21 C16 C15 . . 118.0(2) ?
    C17 C16 C15 . . 124.0(2) ?
    C18 C17 C16 . . 120.7(3) ?
    C18 C17 H17 . . 119.6 ?
    C16 C17 H17 . . 119.6 ?
    C19 C18 C17 . . 120.4(3) ?
    C19 C18 H18 . . 119.8 ?
    C17 C18 H18 . . 119.8 ?
    C18 C19 C20 . . 119.8(3) ?
    C18 C19 H19 . . 120.1 ?
    C20 C19 H19 . . 120.1 ?
    C19 C20 C21 . . 120.1(3) ?
    C19 C20 H20 . . 119.9 ?
    C21 C20 H20 . . 119.9 ?
    C20 C21 C16 . . 121.0(3) ?
    C20 C21 H21 . . 119.5 ?
    C16 C21 H21 . . 119.5 ?
loop_
    _geom_torsion_atom_site_label_1
    _geom_torsion_atom_site_label_2
    _geom_torsion_atom_site_label_3
    _geom_torsion_atom_site_label_4
    _geom_torsion_site_symmetry_1
    _geom_torsion_site_symmetry_2
    _geom_torsion_site_symmetry_3
    _geom_torsion_site_symmetry_4
    _geom_torsion
    _geom_torsion_publ_flag
    C7 C1 C2 C3 . . . . 178.6(2) ?
    C6 C1 C2 C3 . . . . 56.0(3) ?
    C1 C2 C3 C4 . . . . -56.3(4) ?
    C2 C3 C4 C5 . . . . 55.9(4) ?
    C3 C4 C5 C6 . . . . -55.8(4) ?
    C4 C5 C6 C1 . . . . 56.4(4) ?
    C7 C1 C6 C5 . . . . -179.2(2) ?
    C2 C1 C6 C5 . . . . -56.3(3) ?
    C6 C1 C7 O1 . . . . 67.7(3) ?
    C2 C1 C7 O1 . . . . -54.6(3) ?
    C6 C1 C7 C8 . . . . -110.8(3) ?
    C2 C1 C7 C8 . . . . 126.9(2) ?
    O1 C7 C8 C9 . . . . -143.9(2) ?
    C1 C7 C8 C9 . . . . 34.6(3) ?
    O1 C7 C8 C13 . . . . 35.2(3) ?
    C1 C7 C8 C13 . . . . -146.2(2) ?
    C13 C8 C9 C10 . . . . -0.8(4) ?
    C7 C8 C9 C10 . . . . 178.4(2) ?
    C8 C9 C10 C11 . . . . 0.2(4) ?
    C9 C10 C11 C12 . . . . 0.3(4) ?
    C10 C11 C12 C13 . . . . -0.2(4) ?
    C11 C12 C13 C8 . . . . -0.4(4) ?
    C11 C12 C13 C14 . . . . 176.2(2) ?
    C9 C8 C13 C12 . . . . 0.9(3) ?
    C7 C8 C13 C12 . . . . -178.3(2) ?
    C9 C8 C13 C14 . . . . -175.6(2) ?
    C7 C8 C13 C14 . . . . 5.3(3) ?
    C12 C13 C14 C15 . . . . -116.1(3) ?
    C8 C13 C14 C15 . . . . 60.3(3) ?
    C13 C14 C15 O2 . . . . -3.5(4) ?
    C13 C14 C15 C16 . . . . 176.3(2) ?
    O2 C15 C16 C21 . . . . -6.8(4) ?
    C14 C15 C16 C21 . . . . 173.3(3) ?
    O2 C15 C16 C17 . . . . 171.7(3) ?
    C14 C15 C16 C17 . . . . -8.2(4) ?
    C21 C16 C17 C18 . . . . 0.3(5) ?
    C15 C16 C17 C18 . . . . -178.2(3) ?
    C16 C17 C18 C19 . . . . 0.1(5) ?
    C17 C18 C19 C20 . . . . -0.9(5) ?
    C18 C19 C20 C21 . . . . 1.3(5) ?
    C19 C20 C21 C16 . . . . -0.9(5) ?
    C17 C16 C21 C20 . . . . 0.1(5) ?
    C15 C16 C21 C20 . . . . 178.6(3) ?
