# Supplementary material for: 2-[2-(Cyclo­hexyl­carbon­yl)phen­yl]-1-phenyl­ethanone
Source: Acta Crystallogr Sect E Struct Rep Online. 2009 Oct 17;65(Pt 11):o2745. doi: 10.1107/S1600536809041270 (PMC2971431; doi:10.1107/S1600536809041270)
Supplement: Supplementary file 2 [file e-65-o2745-Isup2.hkl]

# 
# h,k,l, Fc-squared, Fo-squared, sigma(Fo-squared) and status flag 
# 
data_I
_shelx_title '  P21/c' 
_shelx_refln_list_code          4 
_shelx_F_calc_maximum      145.81 
_exptl_crystal_F_000       656.00 
_reflns_d_resolution_high  0.8409 
 
loop_ 
 _symmetry_equiv_pos_as_xyz 
 'x, y, z' 
 '-x, y+1/2, -z+1/2' 
 '-x, -y, -z' 
 'x, -y-1/2, z-1/2' 
 
_cell_length_a    10.4012 
_cell_length_b    10.1132 
_cell_length_c    16.0981 
_cell_angle_alpha  90.000 
_cell_angle_beta   90.038 
_cell_angle_gamma  90.000 
 
_shelx_F_squared_multiplier     1.000 
 
loop_ 
 _refln_index_h 
 _refln_index_k 
 _refln_index_l 
 _refln_F_squared_calc 
 _refln_F_squared_meas 
 _refln_F_squared_sigma 
 _refln_observed_status 
   1   0   0      262.21      274.03      5.57 o 
   2   0   0    19090.09    17812.06    111.14 o 
   3   0   0     8782.90     9214.89     85.93 o 
   4   0   0     5163.66     5497.59     82.53 o 
   5   0   0      105.47       92.98      3.08 o 
   6   0   0      488.67      478.47      8.07 o 
   7   0   0      123.87      111.57      6.01 o 
   8   0   0      423.57      395.52     12.32 o 
   9   0   0      837.60      726.31     18.18 o 
  10   0   0        0.02        6.35      2.59 o 
  11   0   0      237.68      218.59     10.97 o 
  12   0   0       14.52       18.36      5.85 o 
   1   1   0     2861.98     3033.00     16.06 o 
   2   1   0     7103.63     7360.83     36.56 o 
   3   1   0      155.01      135.28      2.63 o 
   4   1   0     1929.70     1970.06     12.07 o 
   5   1   0     1146.05     1181.95     11.25 o 
   6   1   0       41.55       47.61      1.72 o 
   7   1   0      280.14      260.06      5.36 o 
   8   1   0       37.93       36.94      3.08 o 
   9   1   0      177.29      166.10      6.09 o 
  10   1   0        0.29        3.85      1.57 o 
  11   1   0       41.49       40.81      3.81 o 
  12   1   0        0.66        5.05      1.49 o 
   0   2   0     1038.37     1035.77      9.14 o 
   1   2   0     2021.59     2030.39     17.37 o 
   2   2   0      511.47      502.46      4.43 o 
   3   2   0     2835.81     2951.34     16.02 o 
   4   2   0       34.50       39.36      1.23 o 
   5   2   0     2695.74     2722.51     19.17 o 
   6   2   0      135.18      113.43      3.41 o 
   7   2   0       12.14       10.34      1.53 o 
   8   2   0      368.91      336.74      8.04 o 
   9   2   0      115.53      109.83      5.16 o 
  10   2   0       20.60       28.90      3.16 o 
  11   2   0      100.96       93.71      5.93 o 
  12   2   0       32.59       36.77      3.72 o 
   1   3   0        9.17       10.58      1.06 o 
   2   3   0      104.69      122.47      2.32 o 
   3   3   0     1685.43     1752.71     11.43 o 
   4   3   0     1586.72     1686.86     12.41 o 
   5   3   0      602.05      655.95      6.46 o 
   6   3   0      533.38      526.83      7.81 o 
   7   3   0      251.78      233.00      5.45 o 
   8   3   0       31.48       32.94      2.65 o 
   9   3   0       53.29       50.63      3.79 o 
  10   3   0      173.31      139.42      5.86 o 
  11   3   0        0.32        5.05      1.42 o 
   0   4   0       87.24       79.57      2.81 o 
   1   4   0      426.37      441.81      4.90 o 
   2   4   0      355.92      407.51      4.84 o 
   3   4   0     1174.25     1219.67     11.02 o 
   4   4   0     1529.93     1637.94     11.98 o 
   5   4   0      118.79      137.72      2.97 o 
   6   4   0        4.66        5.09      1.04 o 
   7   4   0      192.70      187.94      4.69 o 
   8   4   0       19.55       18.39      2.10 o 
   9   4   0       12.96       16.92      2.57 o 
  10   4   0       33.51       31.12      3.16 o 
  11   4   0       26.33       19.31      2.78 o 
   1   5   0      554.43      569.74      6.21 o 
   2   5   0        1.56        2.95      0.67 o 
   3   5   0      849.63      820.85      8.08 o 
   4   5   0        0.34        2.93      0.97 o 
   5   5   0      481.60      495.45      7.64 o 
   6   5   0       23.24       24.11      2.09 o 
   7   5   0       27.46       27.76      2.41 o 
   8   5   0       23.41       28.83      2.56 o 
   9   5   0       11.24       16.24      2.28 o 
  10   5   0        0.24        4.01      1.38 o 
  11   5   0       11.69       20.00      3.41 o 
   0   6   0      255.52      315.50      6.84 o 
   1   6   0       22.40       23.63      1.53 o 
   2   6   0      414.58      431.94      5.89 o 
   3   6   0      228.26      193.25      3.95 o 
   4   6   0       45.45       53.98      2.93 o 
   5   6   0       11.57       13.51      1.63 o 
   6   6   0      120.82      126.01      4.21 o 
   7   6   0       12.27       13.13      1.68 o 
   8   6   0       69.79       69.21      4.45 o 
   9   6   0        3.25        9.62      1.74 o 
  10   6   0        0.60        4.35      1.69 o 
   1   7   0       52.60       60.89      2.99 o 
   2   7   0      212.96      179.59      3.98 o 
   3   7   0        3.39        4.23      1.29 o 
   4   7   0       18.05       18.61      1.84 o 
   5   7   0       15.17       13.58      2.05 o 
   6   7   0       25.48       31.31      3.02 o 
   7   7   0       39.54       41.18      3.47 o 
   8   7   0       74.73       65.41      4.42 o 
   9   7   0        0.45        7.46      1.92 o 
  10   7   0       18.63       19.26      3.29 o 
   0   8   0      313.63      291.04     10.35 o 
   1   8   0       26.66       31.46      2.88 o 
   2   8   0      316.75      267.40      5.99 o 
   3   8   0       49.74       55.64      3.12 o 
   4   8   0        2.00        3.75      1.19 o 
   5   8   0        5.85        8.41      1.85 o 
   6   8   0       27.41       26.39      2.93 o 
   7   8   0       34.98       36.56      3.36 o 
   8   8   0        2.01        5.06      1.47 o 
   9   8   0       87.83       83.71      5.31 o 
   1   9   0        7.11       10.69      2.90 o 
   2   9   0      112.80      103.72      4.78 o 
   3   9   0       40.35       45.87      3.41 o 
   4   9   0        7.26       12.07      2.35 o 
   5   9   0       27.55       33.21      3.88 o 
   6   9   0        2.99        8.38      2.01 o 
   7   9   0       56.47       61.64      4.44 o 
   8   9   0        0.00        7.30      3.47 o 
   0  10   0        2.63       10.37      2.43 o 
   1  10   0        1.40        7.00      1.42 o 
   2  10   0        2.09        7.93      1.53 o 
   3  10   0       22.73       22.98      3.76 o 
   4  10   0        0.00        2.94      3.75 o 
   5  10   0        0.15        7.28      2.08 o 
   6  10   0        3.58       10.68      2.18 o 
   1  11   0       38.56       40.48      3.51 o 
   2  11   0        2.22        6.90      1.41 o 
   3  11   0        0.26        5.38      3.35 o 
   4  11   0       13.00       12.31      2.46 o 
   5  11   0        1.86        9.45      2.56 o 
   0  12   0       17.88       28.81      4.40 o 
 -12   1   1        9.12       14.57      2.41 o 
 -11   1   1       16.02       13.94      2.40 o 
 -10   1   1       15.46       17.19      2.40 o 
  -9   1   1      737.88      656.46     12.12 o 
  -8   1   1      202.58      185.00      5.93 o 
  -7   1   1      592.80      570.47     12.89 o 
  -6   1   1      246.21      239.99      3.90 o 
  -5   1   1      118.52       98.62      2.43 o 
  -4   1   1      380.82      372.30      4.20 o 
  -3   1   1     5697.22     6028.30     28.57 o 
  -2   1   1      107.05       97.06      1.75 o 
  -1   1   1      494.97      533.59      4.05 o 
   0   1   1      255.80      260.61      2.59 o 
   1   1   1       67.54       51.17      0.96 o 
   2   1   1    17760.98    16836.20    143.00 o 
   3   1   1      212.39      203.93      3.73 o 
   4   1   1       46.40       39.51      1.80 o 
   5   1   1      514.75      511.90      6.53 o 
   6   1   1      181.48      179.91      4.10 o 
   7   1   1      100.38       94.81      3.93 o 
   8   1   1       77.18       80.48      4.25 o 
   9   1   1       23.63       25.39      2.86 o 
  10   1   1      266.42      242.37      8.72 o 
  11   1   1        0.16        2.00      1.37 o 
  12   1   1        9.72       10.67      2.10 o 
 -12   2   1        1.72        4.62      2.19 o 
 -11   2   1       12.17       13.64      2.39 o 
 -10   2   1        0.18        2.64      1.56 o 
  -9   2   1       76.09       77.19      4.60 o 
  -8   2   1      151.83      139.12      5.17 o 
  -7   2   1       35.37       40.86      2.58 o 
  -6   2   1       50.59       54.91      2.60 o 
  -5   2   1     2323.37     2414.47     16.36 o 
  -4   2   1      136.46      129.04      2.45 o 
  -3   2   1      713.61      685.21      5.83 o 
  -2   2   1     2176.25     2297.51     12.69 o 
  -1   2   1     5171.20     5178.59     49.95 o 
   0   2   1     2136.38     2180.36     11.56 o 
   1   2   1     7946.84     7925.14     53.76 o 
   2   2   1     1233.63     1254.19      8.05 o 
   3   2   1      617.57      648.06      5.41 o 
   4   2   1      322.77      325.73      4.96 o 
   5   2   1      279.42      266.62      4.87 o 
   6   2   1      276.28      261.85      5.19 o 
   7   2   1      208.83      193.70      6.44 o 
   8   2   1       81.80       84.93      4.30 o 
   9   2   1        8.11        6.72      1.83 o 
  10   2   1      446.76      384.98      9.82 o 
  11   2   1        0.55        4.50      1.68 o 
  12   2   1       19.62       18.68      2.71 o 
 -11   3   1       29.71       33.10      3.56 o 
 -10   3   1       10.11       12.26      2.20 o 
  -9   3   1        5.49        7.49      1.78 o 
  -8   3   1      417.72      336.44      7.06 o 
  -7   3   1       30.41       32.92      2.44 o 
  -6   3   1       25.77       27.74      2.05 o 
  -5   3   1      250.95      254.70      3.97 o 
  -4   3   1      527.37      572.67      7.77 o 
  -3   3   1      475.07      514.47      5.31 o 
  -2   3   1       17.45       16.93      1.05 o 
  -1   3   1     4206.71     4340.51     27.37 o 
   0   3   1        0.38        0.45      0.46 o 
   1   3   1     7890.99     7913.10     67.29 o 
   2   3   1       86.53       85.36      1.96 o 
   3   3   1      181.62      184.37      2.99 o 
   4   3   1      225.35      247.43      3.34 o 
   5   3   1      187.06      199.46      4.43 o 
   6   3   1       76.98       87.20      3.19 o 
   7   3   1      144.04      125.59      4.05 o 
   8   3   1      148.69      133.43      5.12 o 
   9   3   1        5.06        6.95      1.70 o 
  10   3   1      132.80      116.04      5.48 o 
  11   3   1       24.48       31.58      3.41 o 
 -11   4   1        2.48        2.33      1.56 o 
 -10   4   1        2.99        3.99      1.32 o 
  -9   4   1       34.95       36.24      3.25 o 
  -8   4   1       57.52       56.70      3.39 o 
  -7   4   1        3.30        7.07      1.48 o 
  -6   4   1       53.92       59.73      2.98 o 
  -5   4   1      101.91      108.84      2.73 o 
  -4   4   1       22.74       23.60      1.39 o 
  -3   4   1      789.83      909.00      8.03 o 
  -2   4   1     2029.36     2029.48     13.05 o 
  -1   4   1     1258.19     1351.45     16.24 o 
   0   4   1     1877.89     1868.37     11.93 o 
   1   4   1     1994.73     2050.45     12.90 o 
   2   4   1        0.31        3.31      0.84 o 
   3   4   1     1007.09     1035.27      8.68 o 
   4   4   1      134.52      147.48      3.03 o 
   5   4   1      131.34      125.09      3.62 o 
   6   4   1       30.83       28.36      2.19 o 
   7   4   1        0.47        2.35      1.38 o 
   8   4   1      152.72      132.15      4.56 o 
   9   4   1      175.09      149.85      5.85 o 
  10   4   1        8.79       11.69      1.96 o 
  11   4   1        5.38        8.75      1.73 o 
 -11   5   1       14.04       15.32      2.86 o 
 -10   5   1       36.95       33.00      3.86 o 
  -9   5   1       12.07       13.51      2.49 o 
  -8   5   1       42.75       47.22      3.13 o 
  -7   5   1       10.15       13.77      1.84 o 
  -6   5   1      125.42      119.04      3.91 o 
  -5   5   1      559.58      559.36      8.08 o 
  -4   5   1      105.62       99.89      2.69 o 
  -3   5   1      135.12      151.85      3.22 o 
  -2   5   1     1672.67     1734.22     14.81 o 
  -1   5   1       43.08       41.38      1.63 o 
   0   5   1       38.75       48.66      1.77 o 
   1   5   1      405.68      411.65      5.20 o 
   2   5   1      257.81      271.41      4.29 o 
   3   5   1        8.85       12.47      1.14 o 
   4   5   1        2.00        5.37      0.99 o 
   5   5   1       47.30       46.40      2.70 o 
   6   5   1      139.88      125.42      4.10 o 
   7   5   1       22.08       22.91      2.19 o 
   8   5   1        4.79        7.33      1.55 o 
   9   5   1       16.11       17.91      2.45 o 
  10   5   1       26.69       25.84      2.95 o 
  11   5   1        7.61       10.99      2.27 o 
 -10   6   1        3.76       11.11      2.40 o 
  -9   6   1        1.58        4.34      2.40 o 
  -8   6   1       11.20       17.58      2.47 o 
  -7   6   1        0.06        1.27      0.75 o 
  -6   6   1       90.39       84.50      4.50 o 
  -5   6   1        3.54        3.48      0.91 o 
  -4   6   1       29.70       38.36      2.01 o 
  -3   6   1        5.99        7.10      0.86 o 
  -2   6   1        5.03        5.22      0.80 o 
  -1   6   1       80.21       87.41      2.48 o 
   0   6   1       15.59       14.33      1.19 o 
   1   6   1       12.18       17.39      1.61 o 
   2   6   1      147.64      131.48      3.17 o 
   3   6   1      150.41      140.98      3.38 o 
   4   6   1       29.03       29.01      1.84 o 
   5   6   1       70.89       71.68      2.86 o 
   6   6   1       51.05       50.72      3.01 o 
   7   6   1        7.05       11.77      1.75 o 
   8   6   1       59.79       65.93      4.40 o 
   9   6   1        1.31        4.16      1.53 o 
  10   6   1        0.99        3.02      1.85 o 
 -10   7   1        5.70        9.95      2.28 o 
  -9   7   1        8.86       14.05      2.72 o 
  -8   7   1       14.90        8.41      1.91 o 
  -7   7   1       15.43       14.82      2.29 o 
  -6   7   1        7.98        6.45      2.27 o 
  -5   7   1       14.87       18.13      2.35 o 
  -4   7   1       78.46       75.34      3.26 o 
  -3   7   1      174.07      172.36      4.66 o 
  -2   7   1       62.10       64.77      2.95 o 
  -1   7   1      186.56      175.82      4.50 o 
   0   7   1       45.00       55.24      2.79 o 
   1   7   1        3.95        6.69      0.89 o 
   2   7   1       29.85       37.82      2.07 o 
   3   7   1      155.15      153.24      3.81 o 
   4   7   1       46.73       51.81      2.52 o 
   5   7   1       70.53       77.39      4.27 o 
   6   7   1       21.55       17.38      3.02 o 
   7   7   1      108.44       91.92      4.75 o 
   8   7   1       21.86       22.25      2.67 o 
   9   7   1       23.40       28.50      3.06 o 
  10   7   1        0.26        3.63      1.74 o 
  -9   8   1        0.36        4.40      2.33 o 
  -8   8   1        0.07        4.46      1.55 o 
  -7   8   1        1.54        3.18      2.24 o 
  -6   8   1       15.12       24.38      2.82 o 
  -5   8   1        0.41        2.65      1.35 o 
  -4   8   1        1.28        6.00      1.26 o 
  -3   8   1        8.11        9.73      1.55 o 
  -2   8   1        1.20        5.52      1.22 o 
  -1   8   1      181.40      162.25      4.67 o 
   0   8   1       87.16       81.12      3.37 o 
   1   8   1        2.21        2.17      2.47 o 
   2   8   1        7.17        9.91      1.95 o 
   3   8   1       88.74       82.95      4.23 o 
   4   8   1       99.57      100.39      4.53 o 
   5   8   1        4.07        5.30      1.96 o 
   6   8   1       53.51       55.35      3.86 o 
   7   8   1        6.41       13.31      2.25 o 
   8   8   1       45.20       43.24      3.80 o 
   9   8   1       22.80       24.63      3.50 o 
  -8   9   1       20.32       19.45      2.59 o 
  -7   9   1       15.57       21.23      2.80 o 
  -6   9   1       19.80       25.98      2.88 o 
  -5   9   1       14.72       13.97      2.26 o 
  -4   9   1       25.44       25.52      2.88 o 
  -3   9   1        3.06        6.06      1.70 o 
  -2   9   1       14.82       18.04      2.32 o 
  -1   9   1       94.40       96.90      4.58 o 
   0   9   1       12.56       16.12      2.32 o 
   1   9   1       14.31       14.78      2.77 o 
   2   9   1        5.36        9.24      2.41 o 
   3   9   1       20.01       23.05      2.43 o 
   4   9   1       12.25       11.20      2.25 o 
   5   9   1        0.91        2.33      1.55 o 
   6   9   1       10.13       10.96      2.33 o 
   7   9   1        1.14        6.94      2.03 o 
   8   9   1        7.83        9.99      2.25 o 
  -6  10   1        0.55        7.73      2.08 o 
  -5  10   1       21.61       28.48      3.64 o 
  -4  10   1        0.14        4.18      1.86 o 
  -3  10   1       33.01       40.80      3.37 o 
  -2  10   1       23.84       30.13      2.88 o 
  -1  10   1       29.82       41.76      4.30 o 
   0  10   1      109.82       99.24      5.12 o 
   1  10   1       22.28       24.39      3.55 o 
   2  10   1       26.24       28.10      2.89 o 
   3  10   1      109.34      100.23      6.30 o 
   4  10   1        2.01        7.88      2.01 o 
   5  10   1       20.60       18.51      6.45 o 
   6  10   1        5.63       13.71      2.64 o 
  -4  11   1        8.69       14.08      3.48 o 
  -3  11   1        3.64        7.48      2.95 o 
  -2  11   1       14.25       16.37      2.39 o 
  -1  11   1       59.00       62.52      4.31 o 
   0  11   1       19.83       27.38      2.94 o 
   1  11   1       82.19       71.31      4.63 o 
   2  11   1       62.68       60.83      4.28 o 
   3  11   1        0.03        9.36      2.12 o 
   4  11   1        0.51        7.85      2.52 o 
   0  12   1        5.37       17.26      2.30 o 
 -12   0   2        4.38       10.09      2.75 o 
 -11   0   2       49.50       35.34      4.97 o 
 -10   0   2        6.99        6.86      2.83 o 
  -9   0   2       97.65       92.38     10.74 o 
  -8   0   2        1.01        2.19      1.96 o 
  -7   0   2      120.61      106.97      4.13 o 
  -6   0   2        8.36        6.45      1.30 o 
  -5   0   2        3.20        6.08      1.38 o 
  -4   0   2      535.41      611.04      8.28 o 
  -3   0   2      332.83      366.25      5.50 o 
  -2   0   2     3023.08     3120.49     22.16 o 
  -1   0   2     2993.62     3250.45     43.45 o 
   0   0   2     1884.79     2082.74     18.12 o 
   1   0   2     1578.77     1706.72     12.62 o 
   2   0   2     9526.11     9490.00     59.61 o 
   3   0   2      544.26      529.96      6.40 o 
   4   0   2      562.41      540.33      7.04 o 
   5   0   2        6.07        7.64      1.65 o 
   6   0   2        2.42        3.31      0.81 o 
   7   0   2       95.54       82.23      5.28 o 
   8   0   2       54.08       58.75      5.28 o 
   9   0   2       14.83       18.17      3.60 o 
  10   0   2      185.87      186.86      9.68 o 
  11   0   2        2.66        6.49      2.97 o 
  12   0   2       48.66       48.88      6.03 o 
 -12   1   2        4.17       10.29      2.66 o 
 -11   1   2       12.45       11.72      2.28 o 
 -10   1   2       77.33       89.88      5.19 o 
  -9   1   2       15.21       16.61      2.38 o 
  -8   1   2        4.33        7.93      1.77 o 
  -7   1   2       38.05       45.62      2.56 o 
  -6   1   2      138.85      142.38      3.11 o 
  -5   1   2     1088.27     1077.14      8.33 o 
  -4   1   2      185.52      193.51      3.32 o 
  -3   1   2     1776.97     1896.51     11.41 o 
  -2   1   2     1748.05     1772.71     10.13 o 
  -1   1   2     5398.83     5712.68     32.20 o 
   0   1   2       81.14       67.42      1.53 o 
   1   1   2     6779.04     6891.71     46.84 o 
   2   1   2     2144.49     2130.29     11.56 o 
   3   1   2      826.95      852.08      8.25 o 
   4   1   2      202.29      208.32      4.46 o 
   5   1   2       23.16       26.19      1.85 o 
   6   1   2       19.78       20.02      1.63 o 
   7   1   2        0.46        0.44      1.12 o 
   8   1   2      185.14      180.81      5.91 o 
   9   1   2        7.08        8.15      1.89 o 
  10   1   2      136.71      131.57      5.87 o 
  11   1   2       72.06       68.76      4.79 o 
  12   1   2        8.28       10.89      2.14 o 
 -12   2   2        0.51        5.03      1.54 o 
 -11   2   2        0.63        5.78      1.49 o 
 -10   2   2       13.54       24.67      2.93 o 
  -9   2   2       57.22       58.41      3.97 o 
  -8   2   2      359.22      327.64      7.94 o 
  -7   2   2       24.03       36.59      2.46 o 
  -6   2   2     1445.66     1404.94     12.08 o 
  -5   2   2     1299.30     1388.82     10.65 o 
  -4   2   2       43.51       42.62      1.52 o 
  -3   2   2     3573.45     3863.13     20.24 o 
  -2   2   2        6.49       11.97      1.88 o 
  -1   2   2     2446.02     2579.78     26.05 o 
   0   2   2      818.10      798.57      6.40 o 
   1   2   2     8814.46     8838.64     54.47 o 
   2   2   2      152.83      140.72      2.25 o 
   3   2   2     3603.74     3745.73     19.59 o 
   4   2   2       72.92       76.68      2.42 o 
   5   2   2       35.65       43.14      2.24 o 
   6   2   2      368.99      358.64      6.15 o 
   7   2   2       95.82       99.81      3.48 o 
   8   2   2        3.50        5.80      1.74 o 
   9   2   2        1.96        4.48      1.55 o 
  10   2   2        2.06        5.84      1.63 o 
  11   2   2       31.14       39.48      3.70 o 
  12   2   2        0.98        5.03      2.77 o 
 -11   3   2        6.08       11.92      2.03 o 
 -10   3   2      359.74      281.51      8.41 o 
  -9   3   2        0.81        4.57      1.46 o 
  -8   3   2     1013.86      904.41     11.99 o 
  -7   3   2       65.33       70.96      3.35 o 
  -6   3   2       73.19       70.98      2.95 o 
  -5   3   2       25.55       36.41      1.64 o 
  -4   3   2      499.54      479.72      5.52 o 
  -3   3   2     2773.16     2963.77     16.98 o 
  -2   3   2     1410.47     1477.44      9.79 o 
  -1   3   2       52.38       51.54      1.75 o 
   0   3   2        3.60        3.27      0.55 o 
   1   3   2     4314.25     4507.23     23.75 o 
   2   3   2      505.91      558.93      5.36 o 
   3   3   2      655.63      638.55      6.02 o 
   4   3   2     1209.11     1357.35      9.92 o 
   5   3   2     1344.69     1327.88     14.09 o 
   6   3   2      377.75      378.89      6.58 o 
   7   3   2      365.52      329.77      6.56 o 
   8   3   2       33.23       32.74      3.01 o 
   9   3   2        4.03        6.61      1.66 o 
  10   3   2       22.66       26.44      3.35 o 
  11   3   2        8.57       12.10      2.16 o 
 -11   4   2       79.95       79.50      5.12 o 
 -10   4   2       20.95       23.00      4.34 o 
  -9   4   2       29.86       27.24      2.86 o 
  -8   4   2        0.25        3.98      1.00 o 
  -7   4   2       56.93       53.02      3.39 o 
  -6   4   2       21.64       22.97      2.56 o 
  -5   4   2        9.01       12.69      1.13 o 
  -4   4   2      423.14      412.38      5.36 o 
  -3   4   2      149.96      146.45      2.89 o 
  -2   4   2       30.83       36.64      1.47 o 
  -1   4   2      695.96      726.03      6.37 o 
   0   4   2        2.99        5.85      0.90 o 
   1   4   2       50.26       51.52      1.64 o 
   2   4   2      105.37      110.84      2.48 o 
   3   4   2      474.31      446.42      5.39 o 
   4   4   2       62.01       62.33      2.05 o 
   5   4   2       92.57       78.74      2.94 o 
   6   4   2        5.54        3.52      1.20 o 
   7   4   2       58.04       61.79      3.31 o 
   8   4   2        9.39        8.47      1.65 o 
   9   4   2       74.00       70.78      5.31 o 
  10   4   2       24.47       18.52      2.64 o 
  11   4   2        5.99        6.51      2.57 o 
 -11   5   2        6.74       10.44      2.25 o 
 -10   5   2        8.06        6.94      1.84 o 
  -9   5   2        0.00        5.33      1.51 o 
  -8   5   2       26.74       35.74      3.22 o 
  -7   5   2       40.53       42.20      2.86 o 
  -6   5   2       18.56       15.08      1.78 o 
  -5   5   2      188.56      172.26      3.73 o 
  -4   5   2       16.25       12.77      1.15 o 
  -3   5   2      373.91      361.69      5.03 o 
  -2   5   2        0.20        2.32      0.56 o 
  -1   5   2       34.27       42.74      1.63 o 
   0   5   2        8.73       12.06      0.97 o 
   1   5   2      807.40      879.61      7.99 o 
   2   5   2      941.97      917.04      8.43 o 
   3   5   2       94.37      115.28      2.87 o 
   4   5   2      101.52      101.98      2.77 o 
   5   5   2        8.26       10.80      1.64 o 
   6   5   2        7.61       15.20      1.80 o 
   7   5   2        3.82        8.26      1.56 o 
   8   5   2       37.76       30.77      2.60 o 
   9   5   2        4.80        7.15      2.19 o 
  10   5   2       49.07       50.16      4.01 o 
  11   5   2        0.01        5.89      1.45 o 
 -10   6   2        0.01        3.78      2.12 o 
  -9   6   2        0.06        1.42      1.09 o 
  -8   6   2        0.14        4.80      1.51 o 
  -7   6   2       12.78       10.92      2.23 o 
  -6   6   2        0.58        3.36      1.46 o 
  -5   6   2      150.77      140.78      4.98 o 
  -4   6   2      212.72      209.89      4.92 o 
  -3   6   2      129.14      107.46      3.43 o 
  -2   6   2      477.10      450.89      5.83 o 
  -1   6   2        7.77       13.29      1.38 o 
   0   6   2        0.90        5.40      0.75 o 
   1   6   2       32.54       33.12      1.78 o 
   2   6   2      748.12      738.65      8.03 o 
   3   6   2        7.26        8.38      1.03 o 
   4   6   2      251.34      233.89      4.56 o 
   5   6   2       34.52       38.80      2.55 o 
   6   6   2       36.55       39.01      2.71 o 
   7   6   2       74.74       75.68      3.83 o 
   8   6   2       54.38       66.71      3.76 o 
   9   6   2       18.99       19.32      2.53 o 
  10   6   2        0.29        4.19      1.44 o 
  -9   7   2        0.46        3.48      1.37 o 
  -8   7   2       10.27       13.39      2.21 o 
  -7   7   2        1.36        3.54      1.53 o 
  -6   7   2       26.35       22.18      2.66 o 
  -5   7   2        0.36        2.71      1.43 o 
  -4   7   2       28.43       27.19      2.21 o 
  -3   7   2      570.11      519.78      8.28 o 
  -2   7   2       24.85       30.89      2.28 o 
  -1   7   2      473.82      429.78      7.25 o 
   0   7   2      114.20      117.32      3.68 o 
   1   7   2       70.72       70.53      3.03 o 
   2   7   2      181.15      172.49      3.93 o 
   3   7   2      245.10      226.44      4.64 o 
   4   7   2        6.55       10.85      1.25 o 
   5   7   2       34.02       40.85      2.70 o 
   6   7   2        2.86        8.59      1.46 o 
   7   7   2       40.65       48.62      3.62 o 
   8   7   2      100.22       93.11      5.17 o 
   9   7   2        4.79       12.47      2.02 o 
  -9   8   2        0.17        6.98      1.69 o 
  -8   8   2        1.52        2.45      1.26 o 
  -7   8   2       19.64       22.09      2.84 o 
  -6   8   2        0.18        2.73      1.47 o 
  -5   8   2       10.75       17.12      2.34 o 
  -4   8   2       18.67       28.15      2.37 o 
  -3   8   2       65.08       57.62      3.19 o 
  -2   8   2        1.11        5.56      1.45 o 
  -1   8   2      169.84      145.25      4.48 o 
   0   8   2       49.00       47.45      2.99 o 
   1   8   2      105.08      108.87      3.86 o 
   2   8   2        8.73       14.80      2.01 o 
   3   8   2        7.86       11.48      1.77 o 
   4   8   2        2.19        6.42      1.92 o 
   5   8   2      149.89      132.49      5.16 o 
   6   8   2        0.39        4.84      2.06 o 
   7   8   2       21.49       19.59      2.50 o 
   8   8   2        1.25        8.35      2.50 o 
   9   8   2        2.44        9.60      2.41 o 
  -8   9   2        8.38       14.05      2.73 o 
  -7   9   2       27.36       29.19      3.30 o 
  -6   9   2       29.14       34.11      3.38 o 
  -5   9   2        2.48        9.60      1.94 o 
  -4   9   2       26.04       28.08      2.88 o 
  -3   9   2        8.14       11.24      1.65 o 
  -2   9   2        7.51       13.81      1.81 o 
  -1   9   2        0.14        2.59      1.92 o 
   0   9   2       65.89       76.85      4.50 o 
   1   9   2        2.16        5.10      1.62 o 
   2   9   2       43.27       47.03      3.50 o 
   3   9   2        0.11        3.35      1.16 o 
   4   9   2       70.77       82.47      5.63 o 
   5   9   2       10.00       16.44      2.84 o 
   6   9   2        4.59        8.19      2.18 o 
   7   9   2        4.64       11.89      2.24 o 
   8   9   2        0.17        3.82      2.65 o 
  -6  10   2       15.09       18.58      4.03 o 
  -5  10   2       19.58       18.75      3.15 o 
  -4  10   2        0.60        7.03      1.95 o 
  -3  10   2        9.58       10.82      3.05 o 
  -2  10   2        0.00        4.90      1.39 o 
  -1  10   2       15.33       16.59      2.26 o 
   0  10   2       11.32       12.10      1.88 o 
   1  10   2       59.14       60.00      4.07 o 
   2  10   2        1.47        4.53      1.87 o 
   3  10   2       54.90       52.70      4.59 o 
   4  10   2       23.37       27.32      4.39 o 
   5  10   2        8.63       13.67      2.52 o 
   6  10   2        0.01        6.63      1.90 o 
  -4  11   2        3.27       13.38      2.61 o 
  -3  11   2        4.73       10.96      3.14 o 
  -2  11   2        0.31        6.92      1.53 o 
  -1  11   2        1.02        6.66      2.61 o 
   0  11   2       23.74       32.67      3.25 o 
   1  11   2       10.64       23.83      3.29 o 
   2  11   2       36.92       44.25      3.64 o 
   3  11   2        5.79       13.34      2.31 o 
   4  11   2        6.50       10.20      2.27 o 
 -12   1   3       17.49       19.58      2.81 o 
 -11   1   3        8.87       11.23      2.18 o 
 -10   1   3       46.08       45.06      3.71 o 
  -9   1   3        1.24        3.00      2.37 o 
  -8   1   3        6.59       12.09      2.00 o 
  -7   1   3       51.26       58.96      2.86 o 
  -6   1   3       34.03       42.02      1.94 o 
  -5   1   3       34.77       32.91      1.54 o 
  -4   1   3      221.24      250.86      3.69 o 
  -3   1   3     2016.98     2095.34     12.60 o 
  -2   1   3      649.13      654.32      5.33 o 
  -1   1   3       87.31       99.47      1.60 o 
   0   1   3     7567.29     7763.18     55.79 o 
   1   1   3     4616.42     4587.53     21.74 o 
   2   1   3       20.20       22.08      0.97 o 
   3   1   3      206.84      205.15      2.79 o 
   4   1   3      283.53      270.05      3.36 o 
   5   1   3      537.93      593.81      7.68 o 
   6   1   3        1.15        1.45      0.67 o 
   7   1   3      116.31      115.33      4.43 o 
   8   1   3       80.52       84.31      4.37 o 
   9   1   3       23.34       21.57      2.60 o 
  10   1   3        8.78        8.65      2.05 o 
  11   1   3        4.09        7.02      1.74 o 
  12   1   3        0.44        4.96      1.76 o 
 -12   2   3       23.20       30.15      3.69 o 
 -11   2   3       11.95       15.78      2.51 o 
 -10   2   3        5.44        8.34      2.33 o 
  -9   2   3       95.13       99.64      4.90 o 
  -8   2   3      805.51      729.70     10.49 o 
  -7   2   3        5.91        7.74      1.37 o 
  -6   2   3      285.96      275.21      4.57 o 
  -5   2   3       38.00       45.92      1.83 o 
  -4   2   3      738.05      757.64      7.04 o 
  -3   2   3       16.92       16.27      1.34 o 
  -2   2   3      780.02      742.79      5.93 o 
  -1   2   3      901.94      902.70      7.40 o 
   0   2   3       36.61       41.93      1.37 o 
   1   2   3     3122.30     3279.84     22.94 o 
   2   2   3      733.75      804.53      6.27 o 
   3   2   3       38.93       49.54      1.46 o 
   4   2   3       18.42       18.75      1.06 o 
   5   2   3        9.37        8.79      1.24 o 
   6   2   3       33.93       48.22      3.17 o 
   7   2   3       67.54       79.24      3.15 o 
   8   2   3        8.51       11.64      2.02 o 
   9   2   3       22.96       26.00      2.84 o 
  10   2   3        0.03        5.91      1.60 o 
  11   2   3       51.09       50.82      4.20 o 
  12   2   3        6.72       11.15      2.14 o 
 -11   3   3        0.11        1.10      1.64 o 
 -10   3   3       84.07       79.36      4.89 o 
  -9   3   3        9.29       11.82      2.10 o 
  -8   3   3      169.66      162.25      4.98 o 
  -7   3   3       89.57       89.42      3.58 o 
  -6   3   3        1.50        4.19      0.72 o 
  -5   3   3      134.26      125.36      2.96 o 
  -4   3   3      645.83      660.10      6.77 o 
  -3   3   3        6.40        3.98      0.64 o 
  -2   3   3        2.27        2.30      0.61 o 
  -1   3   3      194.41      205.49      3.53 o 
   0   3   3     3491.00     3576.89     44.02 o 
   1   3   3     1932.28     1924.35     11.72 o 
   2   3   3      317.24      269.69      3.62 o 
   3   3   3      487.90      467.34      5.32 o 
   4   3   3     1460.14     1480.75     10.68 o 
   5   3   3      190.34      203.21      4.51 o 
   6   3   3       59.00       60.93      2.93 o 
   7   3   3        7.58        8.03      1.66 o 
   8   3   3       40.01       32.00      3.03 o 
   9   3   3      150.12      154.76      5.90 o 
  10   3   3        0.93        5.33      2.35 o 
  11   3   3       25.43       26.55      3.09 o 
 -11   4   3       34.86       32.53      3.60 o 
 -10   4   3       10.55       15.28      2.49 o 
  -9   4   3        3.04        5.98      1.44 o 
  -8   4   3       99.18       93.70      4.07 o 
  -7   4   3      104.14       87.01      3.71 o 
  -6   4   3      109.28       92.79      3.36 o 
  -5   4   3      209.41      178.71      3.71 o 
  -4   4   3       72.81       77.78      2.92 o 
  -3   4   3        5.66        6.90      0.80 o 
  -2   4   3      543.36      591.52      7.33 o 
  -1   4   3      707.41      688.20      7.58 o 
   0   4   3      839.34      897.66      8.91 o 
   1   4   3      706.66      714.20      6.52 o 
   2   4   3      344.16      290.32      4.14 o 
   3   4   3      346.71      355.27      4.81 o 
   4   4   3      581.94      622.09      6.72 o 
   5   4   3       47.15       58.01      2.74 o 
   6   4   3      160.08      152.83      5.16 o 
   7   4   3       20.00       16.08      1.92 o 
   8   4   3       17.82       22.83      2.32 o 
   9   4   3      117.61      111.40      5.31 o 
  10   4   3        5.48        8.91      1.85 o 
  11   4   3       28.04       26.39      3.03 o 
 -11   5   3        1.90        6.37      2.13 o 
 -10   5   3       28.73       39.21      4.37 o 
  -9   5   3        7.79        5.84      1.62 o 
  -8   5   3        1.57        4.16      1.50 o 
  -7   5   3       38.58       42.99      3.45 o 
  -6   5   3      246.87      218.57      7.75 o 
  -5   5   3       54.11       65.34      2.41 o 
  -4   5   3      202.42      178.46      3.63 o 
  -3   5   3        3.04        4.66      0.69 o 
  -2   5   3       43.28       37.12      1.45 o 
  -1   5   3       62.86       76.19      2.02 o 
   0   5   3       15.57       12.56      0.93 o 
   1   5   3      325.78      304.73      4.36 o 
   2   5   3      892.28      823.33      8.00 o 
   3   5   3      209.43      197.48      3.80 o 
   4   5   3       32.62       35.11      1.86 o 
   5   5   3       93.03       81.99      3.17 o 
   6   5   3        9.58       10.70      1.63 o 
   7   5   3        5.75        8.52      1.58 o 
   8   5   3        0.44        3.33      1.08 o 
   9   5   3        0.85        4.98      1.41 o 
  10   5   3        8.47       10.14      2.00 o 
  11   5   3        0.26        6.96      1.75 o 
 -10   6   3       29.18       34.34      4.14 o 
  -9   6   3        3.63        7.51      2.90 o 
  -8   6   3        0.92        2.24      1.75 o 
  -7   6   3        0.61        2.23      1.65 o 
  -6   6   3       21.93       25.18      2.76 o 
  -5   6   3       32.29       31.21      2.32 o 
  -4   6   3       21.65       31.18      3.51 o 
  -3   6   3      319.81      311.44      6.00 o 
  -2   6   3        8.24        9.31      1.40 o 
  -1   6   3      624.68      604.06      8.29 o 
   0   6   3       10.43       10.73      0.96 o 
   1   6   3       34.79       41.97      3.00 o 
   2   6   3       61.13       56.40      1.91 o 
   3   6   3       27.05       29.07      1.79 o 
   4   6   3       28.90       25.85      1.78 o 
   5   6   3        5.49        9.18      2.16 o 
   6   6   3      108.40       95.26      3.85 o 
   7   6   3       51.30       49.91      3.21 o 
   8   6   3       47.81       46.14      3.15 o 
   9   6   3       12.84       19.03      2.42 o 
  10   6   3        0.68        3.54      1.42 o 
  -9   7   3        2.02        2.50      2.60 o 
  -8   7   3        1.95        3.53      1.48 o 
  -7   7   3       98.08       85.32      4.93 o 
  -6   7   3       63.21       51.46      3.74 o 
  -5   7   3        5.82        8.23      1.74 o 
  -4   7   3       57.10       63.49      4.04 o 
  -3   7   3       22.29       22.68      1.99 o 
  -2   7   3      265.24      248.70      5.60 o 
  -1   7   3      175.55      158.22      4.42 o 
   0   7   3        0.13        3.16      1.03 o 
   1   7   3       12.58       14.92      1.70 o 
   2   7   3       11.20       16.14      2.76 o 
   3   7   3        8.22       12.41      1.34 o 
   4   7   3        3.07        4.76      1.15 o 
   5   7   3       14.24       16.41      1.84 o 
   6   7   3        3.94        8.06      1.43 o 
   7   7   3        6.00        8.79      1.54 o 
   8   7   3       19.79       16.43      2.14 o 
   9   7   3        0.03        2.70      1.56 o 
  -9   8   3        3.60        5.11      1.93 o 
  -8   8   3        0.00        5.19      2.02 o 
  -7   8   3        7.21        8.81      1.93 o 
  -6   8   3       10.85        9.24      1.90 o 
  -5   8   3       19.44       23.25      2.83 o 
  -4   8   3        2.32        5.13      1.19 o 
  -3   8   3        2.36        7.60      1.55 o 
  -2   8   3       30.02       39.17      3.10 o 
  -1   8   3       21.10       24.57      2.25 o 
   0   8   3       27.10       31.15      2.45 o 
   1   8   3       39.16       44.69      2.84 o 
   2   8   3      138.94      133.18      4.31 o 
   3   8   3       16.40       21.67      2.11 o 
   4   8   3        1.83        7.58      1.60 o 
   5   8   3        9.45        6.89      3.03 o 
   6   8   3        3.83        8.15      2.76 o 
   7   8   3        1.17        5.15      1.83 o 
   8   8   3        6.93       10.93      1.93 o 
   9   8   3        4.90       14.54      2.13 o 
  -7   9   3       16.40       17.02      4.41 o 
  -6   9   3        0.55        3.52      1.30 o 
  -5   9   3       18.74       20.76      2.67 o 
  -4   9   3        1.73        5.57      1.58 o 
  -3   9   3       21.20       22.04      2.34 o 
  -2   9   3      106.84       92.11      3.87 o 
  -1   9   3      164.09      129.07      4.82 o 
   0   9   3       36.44       47.88      3.01 o 
   1   9   3      122.49      112.54      4.80 o 
   2   9   3       30.26       33.56      3.05 o 
   3   9   3       66.10       67.69      4.15 o 
   4   9   3       35.97       40.60      4.01 o 
   5   9   3        0.21        2.90      1.51 o 
   6   9   3       42.43       44.91      4.29 o 
   7   9   3        1.14        6.26      3.43 o 
  -6  10   3        5.87       10.73      2.04 o 
  -5  10   3       12.73       12.94      2.59 o 
  -4  10   3        0.37        5.37      1.74 o 
  -3  10   3        0.65        5.75      1.37 o 
  -2  10   3       15.20       16.12      3.03 o 
  -1  10   3        0.18        4.65      1.14 o 
   0  10   3        0.05        6.88      1.37 o 
   1  10   3       68.21       61.61      4.09 o 
   2  10   3       35.98       43.28      3.45 o 
   3  10   3       30.02       30.04      6.30 o 
   4  10   3       38.60       38.50      4.07 o 
   5  10   3        0.74        4.74      1.71 o 
   6  10   3        0.12        5.73      3.21 o 
  -4  11   3        0.00        4.10      1.78 o 
  -3  11   3        0.05        8.93      3.00 o 
  -2  11   3        1.46        8.87      1.68 o 
  -1  11   3        0.03        5.60      1.81 o 
   0  11   3        0.32        7.26      1.34 o 
   1  11   3        2.20       10.20      1.68 o 
   2  11   3        6.97       13.83      2.83 o 
   3  11   3        5.51       10.13      1.96 o 
   4  11   3        6.80        9.69      2.25 o 
 -12   0   4        1.29        5.97      2.52 o 
 -11   0   4       49.89       61.91      6.37 o 
 -10   0   4       51.74       55.30      5.65 o 
  -9   0   4        9.63        9.36      2.67 o 
  -8   0   4        3.91        6.31      2.26 o 
  -7   0   4       10.44       11.95      1.84 o 
  -6   0   4      265.13      292.67      6.89 o 
  -5   0   4      152.65      134.49      3.59 o 
  -4   0   4     2256.54     2520.19     21.80 o 
  -3   0   4     1859.13     1952.29     17.28 o 
  -2   0   4      130.35      123.15      3.03 o 
  -1   0   4     5105.70     5279.46     43.93 o 
   0   0   4     2107.73     2334.45     22.22 o 
   1   0   4    21259.57    20101.08    258.51 o 
   2   0   4     2300.60     2417.05     18.76 o 
   3   0   4      827.24      843.61     11.65 o 
   4   0   4       75.94       77.23      2.71 o 
   5   0   4      631.84      680.80      9.21 o 
   6   0   4      185.33      176.75      4.53 o 
   7   0   4      115.65      126.72      6.53 o 
   8   0   4      263.20      214.60      9.13 o 
   9   0   4        0.00       -0.86      1.72 o 
  10   0   4       10.42       14.53      3.34 o 
  11   0   4       17.02       21.46      5.13 o 
  12   0   4        0.13        4.83      3.77 o 
 -12   1   4        0.12        4.03      1.73 o 
 -11   1   4       22.98       23.81      2.99 o 
 -10   1   4        8.58        8.45      1.78 o 
  -9   1   4        0.11        3.50      1.39 o 
  -8   1   4       11.01       15.77      2.18 o 
  -7   1   4      246.29      224.56      5.19 o 
  -6   1   4      115.02      115.22      2.96 o 
  -5   1   4      147.51      150.58      3.16 o 
  -4   1   4      396.88      425.11      5.12 o 
  -3   1   4     1699.16     1797.79     11.79 o 
  -2   1   4       32.75       33.70      1.14 o 
  -1   1   4       77.93       89.25      1.66 o 
   0   1   4       87.52       86.87      1.85 o 
   1   1   4     2937.61     2938.13     15.65 o 
   2   1   4       30.53       33.24      1.18 o 
   3   1   4       11.99       18.10      1.00 o 
   4   1   4        0.50        1.21      0.69 o 
   5   1   4      555.87      589.32      5.92 o 
   6   1   4        7.02        9.36      1.23 o 
   7   1   4       65.23       65.39      4.32 o 
   8   1   4       15.98       17.21      2.31 o 
   9   1   4      104.54       92.36      4.84 o 
  10   1   4       80.02       79.54      4.96 o 
  11   1   4        9.22        9.61      2.81 o 
  12   1   4        7.88       11.35      2.11 o 
 -11   2   4        8.12       11.91      1.99 o 
 -10   2   4        2.76        5.47      1.58 o 
  -9   2   4       21.47       22.73      2.66 o 
  -8   2   4       82.73       81.15      4.19 o 
  -7   2   4       25.63       26.54      2.50 o 
  -6   2   4       56.27       60.78      2.22 o 
  -5   2   4        3.09        6.06      1.00 o 
  -4   2   4      679.02      677.48      6.80 o 
  -3   2   4      331.42      338.62      4.26 o 
  -2   2   4        4.94        7.12      0.62 o 
  -1   2   4      233.31      242.14      2.84 o 
   0   2   4      289.55      291.36      3.13 o 
   1   2   4       44.97       39.70      1.22 o 
   2   2   4      776.15      775.68      6.39 o 
   3   2   4      201.71      190.99      3.04 o 
   4   2   4      151.66      151.32      2.75 o 
   5   2   4        3.61       17.11      1.55 o 
   6   2   4       95.43       84.70      3.04 o 
   7   2   4      148.58      157.44      4.38 o 
   8   2   4        9.02       14.71      2.57 o 
   9   2   4        3.73        3.33      1.48 o 
  10   2   4       17.32       18.55      2.64 o 
  11   2   4        5.05       10.34      1.90 o 
 -11   3   4        8.39       12.34      2.21 o 
 -10   3   4        0.01        5.12      1.39 o 
  -9   3   4      203.32      188.51      6.45 o 
  -8   3   4        0.23        2.45      1.44 o 
  -7   3   4        1.50        4.19      1.39 o 
  -6   3   4       34.08       39.55      1.93 o 
  -5   3   4       30.13       29.30      1.65 o 
  -4   3   4      250.37      248.57      4.03 o 
  -3   3   4      192.25      175.64      3.09 o 
  -2   3   4       20.11       12.40      0.80 o 
  -1   3   4      219.09      238.29      3.91 o 
   0   3   4     2679.37     2882.67     19.90 o 
   1   3   4      570.77      536.17      5.16 o 
   2   3   4     1438.96     1376.06     11.27 o 
   3   3   4       10.51       12.56      1.04 o 
   4   3   4        5.34        2.48      0.71 o 
   5   3   4       92.72       79.80      2.89 o 
   6   3   4      374.02      314.29      6.09 o 
   7   3   4      107.96       89.02      3.47 o 
   8   3   4        9.22        7.53      1.78 o 
   9   3   4       67.33       81.06      4.71 o 
  10   3   4        2.06        2.26      1.29 o 
  11   3   4       72.11       73.47      5.01 o 
 -11   4   4       13.79       11.50      2.51 o 
 -10   4   4        2.44        3.19      2.79 o 
  -9   4   4       72.03       69.97      5.36 o 
  -8   4   4      140.08      119.89      5.07 o 
  -7   4   4      216.84      212.05      5.48 o 
  -6   4   4       28.70       35.88      2.41 o 
  -5   4   4        6.91        7.18      1.21 o 
  -4   4   4        5.38        8.28      1.35 o 
  -3   4   4       97.77      103.29      2.40 o 
  -2   4   4      350.91      354.68      5.48 o 
  -1   4   4       21.53       22.99      1.98 o 
   0   4   4       76.29       75.30      2.38 o 
   1   4   4      116.24      121.53      2.70 o 
   2   4   4     1199.78     1131.65      9.16 o 
   3   4   4       83.32       91.90      2.45 o 
   4   4   4      135.26      125.66      2.92 o 
   5   4   4      207.77      202.86      4.74 o 
   6   4   4       51.74       50.40      2.84 o 
   7   4   4       23.71       23.14      2.17 o 
   8   4   4       66.77       73.16      4.30 o 
   9   4   4        6.76        7.96      1.73 o 
  10   4   4       11.56       14.07      2.25 o 
  11   4   4       30.49       31.00      3.37 o 
 -10   5   4       41.84       29.85      3.91 o 
  -9   5   4       32.52       32.35      4.46 o 
  -8   5   4       17.96       19.02      2.66 o 
  -7   5   4       92.34       92.08      4.73 o 
  -6   5   4       78.52       71.85      3.99 o 
  -5   5   4       31.17       31.15      2.21 o 
  -4   5   4      102.22       96.31      3.22 o 
  -3   5   4      451.82      443.37      6.88 o 
  -2   5   4       24.30       24.67      1.79 o 
  -1   5   4      568.47      551.33      7.40 o 
   0   5   4      533.31      538.48      7.20 o 
   1   5   4       77.49       63.35      1.95 o 
   2   5   4      183.01      149.08      3.94 o 
   3   5   4      348.69      321.93      4.96 o 
   4   5   4       43.66       40.12      2.29 o 
   5   5   4        7.98        8.32      1.34 o 
   6   5   4       14.39       19.43      2.01 o 
   7   5   4      111.24       94.89      3.87 o 
   8   5   4       12.51       19.92      2.08 o 
   9   5   4      143.47      122.08      5.40 o 
  10   5   4        1.50        5.40      1.78 o 
 -10   6   4        3.69       12.36      2.88 o 
  -9   6   4        5.20        7.46      1.52 o 
  -8   6   4       16.81       11.05      2.29 o 
  -7   6   4       20.21       20.13      2.65 o 
  -6   6   4      134.78      112.25      4.85 o 
  -5   6   4       18.16       18.83      1.93 o 
  -4   6   4       36.49       38.23      2.48 o 
  -3   6   4      103.92       97.00      3.40 o 
  -2   6   4       47.43       47.85      2.52 o 
  -1   6   4       46.46       49.58      2.51 o 
   0   6   4      190.40      176.28      4.33 o 
   1   6   4        7.05        9.79      1.36 o 
   2   6   4      172.79      164.08      3.57 o 
   3   6   4      157.62      164.99      3.76 o 
   4   6   4      374.11      347.45      6.49 o 
   5   6   4       48.49       60.05      3.14 o 
   6   6   4       29.22       30.87      2.87 o 
   7   6   4       82.68       85.45      3.97 o 
   8   6   4       27.34       20.01      2.16 o 
   9   6   4        3.63        6.03      1.81 o 
  10   6   4        3.61        8.87      1.73 o 
  -9   7   4        0.52        4.25      1.62 o 
  -8   7   4        1.69        5.22      1.64 o 
  -7   7   4        8.95       10.84      2.09 o 
  -6   7   4       47.37       42.88      3.58 o 
  -5   7   4       86.73       84.86      4.56 o 
  -4   7   4        1.56        5.48      1.26 o 
  -3   7   4       31.96       39.33      2.62 o 
  -2   7   4      327.83      290.23      6.17 o 
  -1   7   4       69.98       59.12      3.02 o 
   0   7   4       52.93       48.91      3.25 o 
   1   7   4      264.51      240.84      5.49 o 
   2   7   4       26.92       29.34      2.60 o 
   3   7   4       43.31       47.50      2.81 o 
   4   7   4        2.52        6.21      1.69 o 
   5   7   4        3.97        8.66      1.53 o 
   6   7   4       18.41       16.92      1.98 o 
   7   7   4       10.41       16.53      2.79 o 
   8   7   4        5.55        9.73      2.00 o 
   9   7   4       54.03       64.39      4.43 o 
  -8   8   4        4.32        3.53      1.68 o 
  -7   8   4        8.84        9.09      2.24 o 
  -6   8   4       23.57       32.83      3.33 o 
  -5   8   4        5.79        8.37      1.85 o 
  -4   8   4       52.46       57.13      4.61 o 
  -3   8   4       24.64       24.92      2.32 o 
  -2   8   4       16.66       23.34      2.22 o 
  -1   8   4      538.03      463.60      8.31 o 
   0   8   4        4.25        6.04      1.70 o 
   1   8   4        0.05        3.32      1.15 o 
   2   8   4      114.72      108.00      4.77 o 
   3   8   4      116.24      108.51      4.02 o 
   4   8   4       83.34       77.65      4.28 o 
   5   8   4       63.57       69.02      6.03 o 
   6   8   4       52.11       54.90      3.90 o 
   7   8   4        9.40       12.83      3.34 o 
   8   8   4        0.18        4.24      1.60 o 
  -7   9   4        6.98       12.77      2.34 o 
  -6   9   4       84.82       82.55      5.99 o 
  -5   9   4        3.12        6.69      1.80 o 
  -4   9   4        0.01        4.22      1.69 o 
  -3   9   4        0.17        5.67      1.18 o 
  -2   9   4        8.35       10.94      1.71 o 
  -1   9   4       58.00       59.84      3.49 o 
   0   9   4        7.26        9.24      1.71 o 
   1   9   4        1.29        4.23      1.26 o 
   2   9   4       15.13       14.85      1.89 o 
   3   9   4      125.90      116.75      6.07 o 
   4   9   4       91.69       85.48      5.76 o 
   5   9   4       14.85       21.24      3.15 o 
   6   9   4       37.75       39.37      4.07 o 
   7   9   4        3.50        4.48      2.29 o 
  -6  10   4        8.17       13.95      2.27 o 
  -5  10   4       19.52       20.41      2.88 o 
  -4  10   4        1.84        7.23      1.55 o 
  -3  10   4       14.09       14.64      1.97 o 
  -2  10   4        0.54        4.67      2.13 o 
  -1  10   4        2.79        7.30      2.52 o 
   0  10   4       41.82       44.39      3.51 o 
   1  10   4       66.04       80.64      4.53 o 
   2  10   4       81.63       75.63      4.65 o 
   3  10   4       23.33       25.60      3.37 o 
   4  10   4       34.24       30.19      6.07 o 
   5  10   4       11.99       21.21      3.99 o 
   6  10   4        2.18        5.10      1.69 o 
  -4  11   4        7.18       16.19      3.04 o 
  -3  11   4        1.61        7.25      2.44 o 
  -2  11   4        0.00        4.55      1.26 o 
  -1  11   4       12.68       17.17      2.28 o 
   0  11   4        2.27        6.18      1.30 o 
   1  11   4       21.89       20.68      2.48 o 
   2  11   4       26.69       24.28      4.75 o 
   3  11   4       19.68       18.02      3.02 o 
   4  11   4       28.64       21.20      3.01 o 
 -11   1   5        6.32        8.75      1.97 o 
 -10   1   5        1.82        6.51      1.58 o 
  -9   1   5       21.14       20.91      3.12 o 
  -8   1   5      212.09      197.23      6.14 o 
  -7   1   5       52.25       55.78      2.63 o 
  -6   1   5       37.50       43.61      2.02 o 
  -5   1   5      398.90      406.71      5.54 o 
  -4   1   5     2936.50     3244.84     19.16 o 
  -3   1   5      150.69      145.55      2.74 o 
  -2   1   5     5057.69     5400.37     26.64 o 
  -1   1   5      238.00      227.79      2.82 o 
   0   1   5      140.17      139.00      2.56 o 
   1   1   5      109.45      133.68      2.55 o 
   2   1   5      351.58      326.50      3.76 o 
   3   1   5      403.82      366.40      5.05 o 
   4   1   5        2.24        3.74      0.74 o 
   5   1   5      133.61      132.99      2.79 o 
   6   1   5      254.59      281.69      5.37 o 
   7   1   5        0.81        2.16      1.38 o 
   8   1   5       52.12       54.63      3.75 o 
   9   1   5        6.52        9.21      2.14 o 
  10   1   5        0.07        1.14      1.30 o 
  11   1   5        2.46        8.67      1.89 o 
 -11   2   5        0.00        5.41      1.53 o 
 -10   2   5       11.91       13.89      2.20 o 
  -9   2   5      142.55      129.50      5.26 o 
  -8   2   5        1.77        2.65      1.66 o 
  -7   2   5      584.86      544.89      8.44 o 
  -6   2   5       91.38       84.52      2.63 o 
  -5   2   5       50.17       53.54      2.00 o 
  -4   2   5      535.30      510.17      6.45 o 
  -3   2   5      445.80      448.72      5.13 o 
  -2   2   5       82.10       75.83      1.80 o 
  -1   2   5       30.72       35.25      1.26 o 
   0   2   5      334.50      340.71      4.26 o 
   1   2   5      444.86      476.56      4.56 o 
   2   2   5      646.60      613.27      5.68 o 
   3   2   5      276.12      289.72      4.86 o 
   4   2   5      163.31      173.90      3.14 o 
   5   2   5      142.73      140.22      2.85 o 
   6   2   5       92.88      104.27      3.37 o 
   7   2   5        8.79        8.37      1.87 o 
   8   2   5       60.07       69.38      4.16 o 
   9   2   5        5.83        7.46      1.99 o 
  10   2   5        5.36        9.67      1.97 o 
  11   2   5       23.55       26.82      3.12 o 
 -11   3   5       24.14       27.43      3.69 o 
 -10   3   5        0.60        6.23      1.69 o 
  -9   3   5        3.85        7.23      1.85 o 
  -8   3   5        0.26        2.06      1.54 o 
  -7   3   5       45.52       51.71      2.95 o 
  -6   3   5      487.88      454.62      6.52 o 
  -5   3   5       32.22       36.10      1.88 o 
  -4   3   5       91.59       95.80      2.49 o 
  -3   3   5      311.71      289.29      4.09 o 
  -2   3   5     2058.67     2141.31     13.28 o 
  -1   3   5      669.01      633.35      6.88 o 
   0   3   5     1287.75     1370.18     10.90 o 
   1   3   5      742.85      788.39      6.69 o 
   2   3   5      637.03      637.33      6.34 o 
   3   3   5      130.69      121.83      2.67 o 
   4   3   5      509.74      472.65      5.65 o 
   5   3   5        0.87        4.83      1.11 o 
   6   3   5       23.57       23.50      2.03 o 
   7   3   5      316.49      289.80      6.25 o 
   8   3   5       16.47       11.68      2.12 o 
   9   3   5       89.00       75.00      4.58 o 
  10   3   5       47.07       50.54      4.36 o 
  11   3   5        1.13        9.31      2.48 o 
 -11   4   5        1.10        2.99      3.01 o 
 -10   4   5        2.72        1.27      1.40 o 
  -9   4   5      175.98      140.00      5.55 o 
  -8   4   5        4.57        4.83      1.68 o 
  -7   4   5      352.92      325.77      8.79 o 
  -6   4   5       32.94       38.43      2.10 o 
  -5   4   5        1.88        4.35      0.74 o 
  -4   4   5      361.77      342.47      5.02 o 
  -3   4   5      100.93       96.40      2.31 o 
  -2   4   5       86.87       83.31      2.67 o 
  -1   4   5     1088.90     1133.30     10.91 o 
   0   4   5     4082.63     4311.77     26.27 o 
   1   4   5       17.98       16.66      1.82 o 
   2   4   5     2610.25     2548.26     15.97 o 
   3   4   5       23.81       28.08      1.73 o 
   4   4   5        3.69        8.94      1.01 o 
   5   4   5       77.20       75.44      3.04 o 
   6   4   5       10.93       13.49      1.66 o 
   7   4   5        0.18        1.01      1.44 o 
   8   4   5       70.57       80.34      4.52 o 
   9   4   5      162.87      147.31      5.86 o 
  10   4   5       13.07       13.14      2.12 o 
  11   4   5       46.77       48.07      4.12 o 
 -10   5   5        9.86       13.16      2.64 o 
  -9   5   5       76.40       78.53      4.91 o 
  -8   5   5        3.76        2.94      1.45 o 
  -7   5   5      534.40      482.52     10.14 o 
  -6   5   5       66.38       75.34      4.13 o 
  -5   5   5      615.17      531.67      8.31 o 
  -4   5   5       10.03       15.79      1.61 o 
  -3   5   5       37.13       39.09      2.20 o 
  -2   5   5        4.26        6.63      1.56 o 
  -1   5   5        0.39        1.19      0.80 o 
   0   5   5        2.07        1.51      0.84 o 
   1   5   5       45.49       51.40      1.80 o 
   2   5   5      223.73      181.57      3.56 o 
   3   5   5        6.05       11.99      1.20 o 
   4   5   5       69.63       65.73      2.53 o 
   5   5   5       65.17       68.26      3.03 o 
   6   5   5        4.29        5.96      1.53 o 
   7   5   5       14.04       16.08      1.88 o 
   8   5   5       20.74       29.04      2.52 o 
   9   5   5       43.07       42.25      3.55 o 
  10   5   5        0.78        5.70      1.57 o 
 -10   6   5        0.01        4.11      1.79 o 
  -9   6   5       94.21       92.87      7.86 o 
  -8   6   5        3.19        7.17      1.91 o 
  -7   6   5       93.96      101.10      5.13 o 
  -6   6   5       81.49       76.05      4.35 o 
  -5   6   5        4.35        6.85      1.42 o 
  -4   6   5        6.73        9.33      2.27 o 
  -3   6   5      161.50      145.91      4.24 o 
  -2   6   5       18.42       19.15      1.75 o 
  -1   6   5        0.60        2.52      0.72 o 
   0   6   5        4.01        8.20      1.34 o 
   1   6   5      290.54      264.27      5.46 o 
   2   6   5      101.77      104.94      3.43 o 
   3   6   5      340.77      267.68      4.85 o 
   4   6   5        4.32        7.22      1.21 o 
   5   6   5       38.32       44.95      3.04 o 
   6   6   5       18.43       23.22      2.20 o 
   7   6   5        9.58       16.60      1.94 o 
   8   6   5       28.89       25.86      2.43 o 
   9   6   5        7.67       14.70      2.09 o 
  10   6   5       19.17       22.29      3.70 o 
  -9   7   5        1.05        4.49      1.79 o 
  -8   7   5        0.01        2.20      1.47 o 
  -7   7   5        2.31        5.95      1.83 o 
  -6   7   5      191.67      176.97      7.00 o 
  -5   7   5        2.05        2.53      2.12 o 
  -4   7   5      570.78      523.93      8.90 o 
  -3   7   5       18.82       18.36      2.41 o 
  -2   7   5       72.96       66.58      3.54 o 
  -1   7   5       73.00       71.88      3.27 o 
   0   7   5       11.76       19.03      2.47 o 
   1   7   5        8.73        8.50      1.43 o 
   2   7   5       36.98       35.75      2.49 o 
   3   7   5      156.83      135.89      4.26 o 
   4   7   5       93.38       96.91      4.43 o 
   5   7   5        1.38        4.24      1.51 o 
   6   7   5       34.30       34.99      3.09 o 
   7   7   5        2.92        6.66      1.42 o 
   8   7   5       18.49       21.21      2.83 o 
   9   7   5        6.02        8.07      1.63 o 
  -8   8   5        7.78       17.00      2.71 o 
  -7   8   5        0.37        3.95      1.55 o 
  -6   8   5       41.58       39.47      3.63 o 
  -5   8   5        0.72        4.30      1.43 o 
  -4   8   5       14.44       14.62      2.54 o 
  -3   8   5      118.04      100.62      4.06 o 
  -2   8   5       30.49       31.40      2.63 o 
  -1   8   5      116.25      110.98      4.26 o 
   0   8   5      357.68      312.40      6.82 o 
   1   8   5        2.33        7.90      1.93 o 
   2   8   5      164.50      146.64      4.69 o 
   3   8   5      307.66      281.53      6.49 o 
   4   8   5        5.23        8.86      1.68 o 
   5   8   5      152.24      134.88      5.43 o 
   6   8   5        0.18        5.23      2.09 o 
   7   8   5       12.28       22.48      2.59 o 
   8   8   5        9.65       16.11      2.67 o 
  -7   9   5        5.76        8.57      2.86 o 
  -6   9   5       26.79       23.31      3.77 o 
  -5   9   5        2.59        6.20      1.85 o 
  -4   9   5       14.71       19.09      2.72 o 
  -3   9   5       22.05       22.30      2.28 o 
  -2   9   5        9.97       15.90      1.99 o 
  -1   9   5        0.13        3.68      1.23 o 
   0   9   5       23.98       21.87      2.26 o 
   1   9   5       47.92       45.96      3.13 o 
   2   9   5      107.97       96.99      4.10 o 
   3   9   5       68.51       73.20      4.50 o 
   4   9   5       82.22       81.71      5.60 o 
   5   9   5      104.51      101.80      6.09 o 
   6   9   5        0.61        8.70      3.46 o 
   7   9   5        4.10       10.97      2.21 o 
  -6  10   5       21.59       19.27      2.74 o 
  -5  10   5       10.03       14.18      2.39 o 
  -4  10   5        6.22        7.01      1.71 o 
  -3  10   5       11.95       16.93      2.01 o 
  -2  10   5       12.85       14.66      1.85 o 
  -1  10   5        4.90        7.20      1.55 o 
   0  10   5        4.66        9.83      1.84 o 
   1  10   5        7.51       14.85      2.14 o 
   2  10   5        4.39        9.20      1.91 o 
   3  10   5        6.06        8.84      1.96 o 
   4  10   5        0.04        5.84      2.95 o 
   5  10   5        6.01       12.67      2.98 o 
   6  10   5       30.95       30.17      4.39 o 
  -3  11   5       12.36       21.82      2.59 o 
  -2  11   5        2.59       10.80      1.88 o 
  -1  11   5        4.39        7.50      1.59 o 
   0  11   5       11.82       24.83      2.83 o 
   1  11   5        0.47        4.02      1.31 o 
   2  11   5        0.35        8.73      1.96 o 
   3  11   5       20.40       23.00      4.11 o 
 -11   0   6       33.78       45.36      5.51 o 
 -10   0   6       22.64       25.96      4.08 o 
  -9   0   6       29.04       26.24      3.90 o 
  -8   0   6      189.75      172.94      8.11 o 
  -7   0   6       87.05       89.00      3.65 o 
  -6   0   6       61.78       65.26      3.21 o 
  -5   0   6      149.83      169.04      4.96 o 
  -4   0   6      129.58      139.98      4.22 o 
  -3   0   6        7.34       12.08      1.32 o 
  -2   0   6       93.78       96.03      2.93 o 
  -1   0   6      184.56      221.84      4.15 o 
   0   0   6      645.97      628.69      7.15 o 
   1   0   6      394.14      352.81      5.14 o 
   2   0   6      565.76      623.64      7.98 o 
   3   0   6     1817.63     1970.37     17.80 o 
   4   0   6     3365.32     3560.40     28.65 o 
   5   0   6     1019.06      992.10     12.54 o 
   6   0   6        0.20        1.26      1.48 o 
   7   0   6       20.04       21.10      3.23 o 
   8   0   6      459.57      374.85     12.25 o 
   9   0   6      224.68      193.26      9.21 o 
  10   0   6       32.80       34.55      4.74 o 
  11   0   6       78.96       76.22      7.22 o 
 -11   1   6        0.93        5.30      1.55 o 
 -10   1   6        6.38        6.40      1.48 o 
  -9   1   6       91.01       92.77      4.76 o 
  -8   1   6        1.16        1.08      1.00 o 
  -7   1   6       26.45       38.46      2.15 o 
  -6   1   6       39.14       50.73      2.57 o 
  -5   1   6      230.57      257.40      4.48 o 
  -4   1   6      491.86      512.65      6.02 o 
  -3   1   6      300.33      329.18      4.41 o 
  -2   1   6       67.31       87.15      2.02 o 
  -1   1   6     1097.72     1196.96      8.31 o 
   0   1   6      315.45      327.63      4.34 o 
   1   1   6       85.54       66.01      1.91 o 
   2   1   6        0.00        0.24      0.39 o 
   3   1   6       20.98       32.57      1.42 o 
   4   1   6      953.25     1007.43      8.63 o 
   5   1   6        4.81       10.32      0.96 o 
   6   1   6       10.32       12.42      1.43 o 
   7   1   6      304.87      295.45      7.17 o 
   8   1   6      221.33      201.62      6.34 o 
   9   1   6      169.89      149.71      5.80 o 
  10   1   6      118.78      108.28      5.58 o 
  11   1   6        1.86        3.57      2.22 o 
 -11   2   6        5.93       11.92      2.15 o 
 -10   2   6        0.00        2.26      1.14 o 
  -9   2   6       17.53       23.26      3.35 o 
  -8   2   6       12.95       11.78      1.72 o 
  -7   2   6       25.10       33.04      2.54 o 
  -6   2   6      248.62      248.42      4.72 o 
  -5   2   6      161.92      163.09      3.56 o 
  -4   2   6      120.72      119.87      2.83 o 
  -3   2   6      710.44      768.34      7.28 o 
  -2   2   6      101.27      113.99      2.21 o 
  -1   2   6      923.07     1081.71      7.97 o 
   0   2   6      623.69      660.28      6.74 o 
   1   2   6     1989.90     2201.12     13.12 o 
   2   2   6     1474.62     1548.53     10.58 o 
   3   2   6        9.12       11.36      0.97 o 
   4   2   6       16.92       29.50      1.47 o 
   5   2   6      186.13      189.35      3.56 o 
   6   2   6      490.81      485.86      7.53 o 
   7   2   6      121.89      116.79      4.57 o 
   8   2   6       21.44       25.21      2.69 o 
   9   2   6        4.31        5.37      1.58 o 
  10   2   6        0.78        5.39      1.72 o 
  11   2   6        3.73        8.03      1.68 o 
 -11   3   6       43.14       44.42      4.70 o 
 -10   3   6       13.38       17.34      2.90 o 
  -9   3   6       23.26       30.59      5.89 o 
  -8   3   6       63.69       66.25      3.50 o 
  -7   3   6       36.78       43.61      3.51 o 
  -6   3   6      119.33      108.44      3.68 o 
  -5   3   6       66.73       67.63      2.36 o 
  -4   3   6       19.75       13.65      1.14 o 
  -3   3   6       20.04       21.63      1.20 o 
  -2   3   6       89.89       69.39      1.76 o 
  -1   3   6      425.67      423.51      4.43 o 
   0   3   6       96.42      105.95      2.54 o 
   1   3   6      142.14      164.80      2.82 o 
   2   3   6       14.12       24.85      1.33 o 
   3   3   6        1.01        1.78      0.54 o 
   4   3   6       11.67        9.49      0.99 o 
   5   3   6       57.22       52.34      2.61 o 
   6   3   6      520.78      480.32      7.78 o 
   7   3   6        0.85        1.79      0.98 o 
   8   3   6      473.98      393.08      9.07 o 
   9   3   6        8.79       11.67      2.00 o 
  10   3   6       49.18       50.01      4.41 o 
  11   3   6       28.63       23.78      3.11 o 
 -11   4   6       13.55       12.21      2.77 o 
 -10   4   6        0.39        3.05      1.48 o 
  -9   4   6       96.69       89.48      5.69 o 
  -8   4   6       40.01       41.36      3.44 o 
  -7   4   6        2.27        4.27      2.29 o 
  -6   4   6      160.53      154.45      4.84 o 
  -5   4   6       92.15       80.21      3.35 o 
  -4   4   6       16.27       14.01      1.50 o 
  -3   4   6      226.10      205.74      4.48 o 
  -2   4   6      124.15      114.36      3.18 o 
  -1   4   6       19.77       22.13      1.46 o 
   0   4   6      219.20      225.97      4.26 o 
   1   4   6       75.25       86.48      2.12 o 
   2   4   6      132.37      113.09      3.36 o 
   3   4   6      574.83      575.48      6.60 o 
   4   4   6      161.22      160.90      3.52 o 
   5   4   6       35.59       35.18      2.75 o 
   6   4   6      104.40      105.58      3.73 o 
   7   4   6       64.12       68.08      3.52 o 
   8   4   6       77.56       72.44      4.17 o 
   9   4   6        4.18        9.21      1.81 o 
  10   4   6       46.85       51.11      4.76 o 
 -10   5   6        4.10        3.44      1.55 o 
  -9   5   6        4.56        5.11      1.61 o 
  -8   5   6      269.87      239.72      7.46 o 
  -7   5   6      290.76      277.19      7.71 o 
  -6   5   6        1.20        2.48      1.50 o 
  -5   5   6      472.10      466.79      7.91 o 
  -4   5   6      731.93      657.83      9.19 o 
  -3   5   6       63.97       50.78      2.52 o 
  -2   5   6      301.81      271.48      5.36 o 
  -1   5   6        6.67       10.49      1.61 o 
   0   5   6       87.72       99.60      3.06 o 
   1   5   6      255.51      261.94      5.07 o 
   2   5   6      274.08      251.36      4.24 o 
   3   5   6        0.04        3.88      0.84 o 
   4   5   6      485.97      435.24      6.19 o 
   5   5   6      127.91      126.48      3.97 o 
   6   5   6        3.19        6.33      1.76 o 
   7   5   6        8.53       10.07      1.61 o 
   8   5   6       15.88       20.27      2.49 o 
   9   5   6       27.76       34.69      3.24 o 
  10   5   6       35.31       43.95      3.76 o 
  -9   6   6        8.59        9.59      2.08 o 
  -8   6   6       50.37       49.60      4.06 o 
  -7   6   6       32.79       38.85      3.51 o 
  -6   6   6       67.35       62.27      4.30 o 
  -5   6   6       16.46       18.05      2.01 o 
  -4   6   6      308.37      267.74      6.02 o 
  -3   6   6      116.01      115.22      3.83 o 
  -2   6   6       24.74       27.06      2.09 o 
  -1   6   6      129.09      120.75      3.72 o 
   0   6   6       83.93       78.44      3.03 o 
   1   6   6       36.33       39.39      2.39 o 
   2   6   6      159.05      139.63      3.99 o 
   3   6   6      378.62      309.01      6.12 o 
   4   6   6      348.57      309.91      7.31 o 
   5   6   6      104.68      103.87      3.80 o 
   6   6   6      226.97      207.46      5.62 o 
   7   6   6        1.58        6.55      1.38 o 
   8   6   6        0.79        5.54      2.67 o 
   9   6   6        3.28        7.72      1.56 o 
  -9   7   6        4.53       12.07      2.81 o 
  -8   7   6        3.69        5.49      1.65 o 
  -7   7   6       89.34      106.69      5.48 o 
  -6   7   6        6.50        9.23      2.22 o 
  -5   7   6       31.94       36.62      2.77 o 
  -4   7   6       22.88       24.53      2.35 o 
  -3   7   6      284.70      253.21      6.02 o 
  -2   7   6      425.74      400.77      7.49 o 
  -1   7   6        4.44        3.44      1.18 o 
   0   7   6      301.34      295.28      6.25 o 
   1   7   6      893.51      803.60     10.68 o 
   2   7   6      273.97      258.15      5.92 o 
   3   7   6      422.62      381.64      7.32 o 
   4   7   6      519.34      463.70      9.52 o 
   5   7   6        6.92        9.90      1.72 o 
   6   7   6        0.00        7.48      2.63 o 
   7   7   6        9.20       15.95      3.00 o 
   8   7   6        1.51        6.55      1.51 o 
   9   7   6       38.47       45.19      4.92 o 
  -8   8   6       28.42       32.64      3.51 o 
  -7   8   6       62.88       52.96      4.27 o 
  -6   8   6      162.06      135.95      5.97 o 
  -5   8   6       50.10       53.34      4.03 o 
  -4   8   6      268.14      235.32      6.22 o 
  -3   8   6       62.69       57.92      4.16 o 
  -2   8   6        0.13        3.62      1.22 o 
  -1   8   6      603.25      520.62      9.02 o 
   0   8   6      105.08      101.29      4.05 o 
   1   8   6      318.05      279.59      6.50 o 
   2   8   6       17.80       18.02      2.05 o 
   3   8   6       67.14       71.33      3.58 o 
   4   8   6      128.02      107.12      4.79 o 
   5   8   6       32.42       35.08      3.37 o 
   6   8   6        8.49        5.78      1.54 o 
   7   8   6        7.02        8.76      1.77 o 
   8   8   6       13.14       15.41      2.68 o 
  -7   9   6       52.63       53.60      4.93 o 
  -6   9   6        0.11        5.07      1.79 o 
  -5   9   6       49.64       56.61      4.72 o 
  -4   9   6       41.53       39.36      3.00 o 
  -3   9   6        2.43        4.92      1.67 o 
  -2   9   6       56.62       56.76      3.47 o 
  -1   9   6        0.04        4.45      1.76 o 
   0   9   6       31.54       33.09      2.68 o 
   1   9   6       29.89       37.62      3.10 o 
   2   9   6      118.78      110.30      4.40 o 
   3   9   6       37.51       40.09      3.38 o 
   4   9   6       17.26       22.93      3.32 o 
   5   9   6       20.62       20.57      3.30 o 
   6   9   6       15.09       16.58      3.62 o 
   7   9   6        0.66        5.71      2.17 o 
  -5  10   6       44.79       43.08      3.85 o 
  -4  10   6        0.01        4.34      1.63 o 
  -3  10   6       51.78       55.76      3.62 o 
  -2  10   6       17.05       21.61      2.66 o 
  -1  10   6       35.83       32.58      3.29 o 
   0  10   6        0.44        0.89      1.01 o 
   1  10   6       49.83       49.24      6.10 o 
   2  10   6        0.23        5.95      1.83 o 
   3  10   6        7.21       10.96      3.01 o 
   4  10   6       43.96       48.51      5.95 o 
   5  10   6        0.01        4.35      2.03 o 
  -3  11   6        4.49        7.92      1.87 o 
  -2  11   6        3.91       11.75      2.29 o 
  -1  11   6        8.50       10.91      2.30 o 
   0  11   6        4.67       11.10      2.33 o 
   1  11   6        2.48       11.39      2.25 o 
   2  11   6       10.38       20.27      4.33 o 
   3  11   6        8.75       12.53      3.08 o 
 -11   1   7        4.26        8.11      1.92 o 
 -10   1   7        6.63       11.03      1.89 o 
  -9   1   7        0.18        4.32      1.23 o 
  -8   1   7      183.27      170.00      5.14 o 
  -7   1   7        6.88        7.36      1.08 o 
  -6   1   7      111.26      109.41      3.12 o 
  -5   1   7        0.25        2.80      0.54 o 
  -4   1   7       85.29       77.89      2.28 o 
  -3   1   7     1210.73     1295.37     10.20 o 
  -2   1   7     2229.47     2345.25     14.44 o 
  -1   1   7      390.57      392.63      5.21 o 
   0   1   7        2.16        4.77      0.74 o 
   1   1   7      641.79      683.18      7.04 o 
   2   1   7      897.11      936.32      7.56 o 
   3   1   7       50.02       48.14      1.70 o 
   4   1   7       27.12       27.00      1.48 o 
   5   1   7      176.64      160.45      3.39 o 
   6   1   7       94.20       90.66      3.13 o 
   7   1   7        3.49        5.76      1.62 o 
   8   1   7        1.72        6.33      1.45 o 
   9   1   7        8.46       13.60      2.12 o 
  10   1   7      104.02      105.31      5.51 o 
  11   1   7        0.57        4.71      1.38 o 
 -11   2   7        3.17        7.42      2.21 o 
 -10   2   7       60.66       63.40      4.30 o 
  -9   2   7        2.12        3.81      1.03 o 
  -8   2   7       83.80       84.03      3.78 o 
  -7   2   7      470.78      432.31      8.57 o 
  -6   2   7        0.06        3.61      0.85 o 
  -5   2   7        8.85       10.16      1.06 o 
  -4   2   7       11.67       19.21      1.31 o 
  -3   2   7     1802.25     1878.09     13.10 o 
  -2   2   7      564.91      609.11      6.08 o 
  -1   2   7     1863.63     2088.73     13.35 o 
   0   2   7      142.37      141.52      3.09 o 
   1   2   7      881.48     1022.41      9.52 o 
   2   2   7       52.27       57.65      1.65 o 
   3   2   7       33.19       39.07      1.61 o 
   4   2   7      347.02      346.30      5.36 o 
   5   2   7       34.68       48.44      2.48 o 
   6   2   7       39.31       43.15      2.50 o 
   7   2   7       92.20       81.82      4.00 o 
   8   2   7       62.06       73.15      4.21 o 
   9   2   7        6.04        7.62      1.67 o 
  10   2   7       39.39       38.27      4.48 o 
  11   2   7        0.11        8.46      1.84 o 
 -11   3   7        2.30        6.44      2.15 o 
 -10   3   7       23.20       36.57      3.50 o 
  -9   3   7        5.16        7.30      1.78 o 
  -8   3   7       22.89       25.95      2.74 o 
  -7   3   7       49.18       67.75      4.00 o 
  -6   3   7       50.00       52.75      2.52 o 
  -5   3   7      282.33      264.17      4.79 o 
  -4   3   7      286.13      303.16      4.82 o 
  -3   3   7      513.35      545.63      6.16 o 
  -2   3   7        0.52        5.26      0.69 o 
  -1   3   7        6.55       13.44      1.95 o 
   0   3   7      114.87      150.78      3.37 o 
   1   3   7      700.31      774.16      8.18 o 
   2   3   7        1.81        4.24      0.64 o 
   3   3   7      111.08      120.59      2.93 o 
   4   3   7       16.38       20.15      1.38 o 
   5   3   7       33.43       36.07      2.43 o 
   6   3   7       63.67       63.87      3.18 o 
   7   3   7      152.72      134.10      4.31 o 
   8   3   7       34.29       33.17      2.98 o 
   9   3   7        3.63        5.50      1.45 o 
  10   3   7      139.89      133.82      5.95 o 
  11   3   7        1.08        5.99      1.62 o 
 -10   4   7       16.00       19.97      3.07 o 
  -9   4   7       47.48       44.33      3.68 o 
  -8   4   7        2.69        5.66      1.54 o 
  -7   4   7        0.24        3.38      1.28 o 
  -6   4   7       32.29       35.15      2.47 o 
  -5   4   7       84.72       76.66      3.13 o 
  -4   4   7      146.03      132.46      3.84 o 
  -3   4   7       61.46       65.48      2.69 o 
  -2   4   7       17.05       27.09      2.28 o 
  -1   4   7       18.72       23.72      1.50 o 
   0   4   7       58.96       51.54      1.52 o 
   1   4   7       37.78       51.50      1.73 o 
   2   4   7       49.54       60.46      1.98 o 
   3   4   7      102.28       88.15      2.50 o 
   4   4   7      170.15      155.58      3.52 o 
   5   4   7       92.69       90.82      3.25 o 
   6   4   7      155.99      135.14      4.25 o 
   7   4   7        0.19        3.73      1.14 o 
   8   4   7       20.02       25.26      2.93 o 
   9   4   7       83.55      100.56      5.36 o 
  10   4   7        8.11       12.16      1.93 o 
 -10   5   7       30.38       31.17      4.32 o 
  -9   5   7        9.19       14.07      2.44 o 
  -8   5   7       64.38       65.13      4.46 o 
  -7   5   7      151.08      136.96      5.43 o 
  -6   5   7        7.31        8.32      1.52 o 
  -5   5   7      871.40      801.58     10.82 o 
  -4   5   7       91.04       87.69      3.43 o 
  -3   5   7       80.87       88.33      3.19 o 
  -2   5   7       44.41       48.40      2.72 o 
  -1   5   7      174.24      163.43      4.03 o 
   0   5   7       53.75       58.86      2.52 o 
   1   5   7        0.06        0.43      0.86 o 
   2   5   7       18.69       25.26      2.74 o 
   3   5   7      190.20      192.04      3.96 o 
   4   5   7      164.99      145.55      4.25 o 
   5   5   7      259.92      237.65      5.55 o 
   6   5   7      101.79       99.04      3.88 o 
   7   5   7      240.14      224.70      5.97 o 
   8   5   7       92.62       92.67      4.82 o 
   9   5   7        6.17       11.82      2.27 o 
  10   5   7       45.03       39.06      4.88 o 
  -9   6   7      148.95      127.13      5.98 o 
  -8   6   7       61.10       52.60      4.10 o 
  -7   6   7        0.10        2.76      1.57 o 
  -6   6   7      807.88      711.52     12.62 o 
  -5   6   7      553.55      521.00      8.99 o 
  -4   6   7      155.93      150.42      4.59 o 
  -3   6   7      232.65      203.45      5.13 o 
  -2   6   7       94.42       97.45      3.53 o 
  -1   6   7       48.90       49.22      2.58 o 
   0   6   7      110.71      101.77      3.40 o 
   1   6   7       58.85       59.67      2.78 o 
   2   6   7       85.42       81.18      3.21 o 
   3   6   7     1291.98     1132.50     12.59 o 
   4   6   7      341.80      327.04      7.57 o 
   5   6   7      195.80      189.03      5.92 o 
   6   6   7      609.07      517.85     10.38 o 
   7   6   7       30.66       34.95      2.69 o 
   8   6   7        0.49        6.80      2.03 o 
   9   6   7       30.33       33.82      3.88 o 
  -8   7   7      143.85      119.30      6.06 o 
  -7   7   7       20.04       26.18      3.10 o 
  -6   7   7      309.62      274.96     10.92 o 
  -5   7   7      100.83       98.49      4.21 o 
  -4   7   7       17.07       16.55      2.04 o 
  -3   7   7        1.14        4.91      1.23 o 
  -2   7   7      101.25       96.68      3.80 o 
  -1   7   7        0.00        2.40      1.83 o 
   0   7   7       75.61       73.95      3.38 o 
   1   7   7       72.90       73.24      3.36 o 
   2   7   7       62.65       62.33      3.15 o 
   3   7   7        1.57        3.70      1.42 o 
   4   7   7       34.37       35.09      3.75 o 
   5   7   7        0.18        0.41      1.36 o 
   6   7   7       12.22       13.70      2.54 o 
   7   7   7        5.60        7.11      3.00 o 
   8   7   7        7.32       12.05      2.47 o 
  -8   8   7        4.57       11.72      2.37 o 
  -7   8   7        1.56        3.51      1.41 o 
  -6   8   7       26.32       32.62      3.44 o 
  -5   8   7      214.46      183.88      6.58 o 
  -4   8   7        9.42       14.86      1.84 o 
  -3   8   7       28.91       33.48      2.69 o 
  -2   8   7       43.91       50.67      3.90 o 
  -1   8   7      126.78      115.63      5.12 o 
   0   8   7        0.15        0.70      1.24 o 
   1   8   7      111.31      100.33      4.85 o 
   2   8   7       24.77       24.29      2.86 o 
   3   8   7        1.61       -0.21      2.01 o 
   4   8   7       23.15       29.25      3.65 o 
   5   8   7       55.27       52.90      4.73 o 
   6   8   7       10.36        9.66      2.27 o 
   7   8   7       15.04       14.91      2.60 o 
   8   8   7        7.38       13.07      2.95 o 
  -6   9   7        0.29        5.01      3.24 o 
  -5   9   7        4.23        6.52      2.49 o 
  -4   9   7       71.52       70.85      4.70 o 
  -3   9   7      164.95      144.40      5.96 o 
  -2   9   7        0.00        2.86      1.87 o 
  -1   9   7      167.35      141.83      5.77 o 
   0   9   7       37.61       35.86      3.49 o 
   1   9   7      112.02      102.78      5.10 o 
   2   9   7       17.39       19.93      2.52 o 
   3   9   7      137.46      117.69      6.55 o 
   4   9   7        2.46        6.14      1.95 o 
   5   9   7        9.87       16.45      2.97 o 
   6   9   7        2.28        5.99      1.91 o 
  -5  10   7        2.26        4.91      3.08 o 
  -4  10   7        9.84       13.00      2.85 o 
  -3  10   7        0.12        7.39      1.66 o 
  -2  10   7       21.04       18.95      2.67 o 
  -1  10   7        5.68        8.09      1.76 o 
   0  10   7        2.46        2.64      1.36 o 
   1  10   7       16.86       20.70      2.73 o 
   2  10   7        0.22        8.02      1.63 o 
   3  10   7        1.52        1.08      5.32 o 
   4  10   7        2.71        1.58      2.34 o 
   5  10   7        2.81       15.72      3.29 o 
  -2  11   7       21.20       23.33      3.36 o 
  -1  11   7        0.00        6.94      1.90 o 
   0  11   7       25.63       29.51      3.78 o 
   1  11   7       13.52       18.09      4.82 o 
   2  11   7        1.25       -0.21      1.45 o 
 -11   0   8       71.29       76.69      7.18 o 
 -10   0   8       47.96       50.71      5.51 o 
  -9   0   8        0.55        5.40      3.13 o 
  -8   0   8       65.59       73.92      4.11 o 
  -7   0   8       34.21       33.01      3.08 o 
  -6   0   8      122.62      113.22      4.55 o 
  -5   0   8      217.72      208.56      5.94 o 
  -4   0   8        0.03        2.94      0.78 o 
  -3   0   8       60.78       62.26      3.17 o 
  -2   0   8     2453.60     2516.17     25.45 o 
  -1   0   8      203.24      214.74      4.44 o 
   0   0   8     1102.19     1108.36     11.26 o 
   1   0   8      921.41      919.10     33.88 o 
   2   0   8     1192.98     1204.50     17.64 o 
   3   0   8      448.58      452.74      7.62 o 
   4   0   8      472.96      459.26      8.22 o 
   5   0   8      210.65      223.95      5.89 o 
   6   0   8        9.82       14.16      2.82 o 
   7   0   8        0.81        5.07      2.58 o 
   8   0   8        7.20        8.05      2.13 o 
   9   0   8      207.04      187.18     13.66 o 
  10   0   8        0.57        6.65      2.18 o 
  11   0   8       55.49       44.23      5.57 o 
 -11   1   8        0.18        2.29      1.37 o 
 -10   1   8       81.77       82.44      4.94 o 
  -9   1   8       75.05       68.08      4.97 o 
  -8   1   8       46.91       46.90      2.96 o 
  -7   1   8      519.35      470.90      7.28 o 
  -6   1   8        4.12        7.84      1.07 o 
  -5   1   8      102.11      113.36      3.03 o 
  -4   1   8      762.87      726.40      8.57 o 
  -3   1   8       16.77       22.57      1.33 o 
  -2   1   8      135.95      141.19      2.76 o 
  -1   1   8        0.03        1.40      0.49 o 
   0   1   8      623.34      709.98      7.49 o 
   1   1   8      442.85      471.81      6.64 o 
   2   1   8       18.35       23.24      1.12 o 
   3   1   8       63.02       88.58      2.28 o 
   4   1   8      462.76      468.50      5.88 o 
   5   1   8        4.24        7.79      0.95 o 
   6   1   8      200.57      189.03      4.63 o 
   7   1   8       12.27       15.54      2.01 o 
   8   1   8       39.44       46.22      3.47 o 
   9   1   8        0.00        3.71      1.44 o 
  10   1   8        9.55        9.75      1.75 o 
  11   1   8        0.10        4.73      1.36 o 
 -11   2   8        0.95        4.75      1.70 o 
 -10   2   8       54.50       47.27      4.43 o 
  -9   2   8       25.29       26.81      4.75 o 
  -8   2   8       45.57       44.72      3.04 o 
  -7   2   8       22.02       27.02      1.97 o 
  -6   2   8      333.22      317.53      5.72 o 
  -5   2   8       28.50       33.68      1.86 o 
  -4   2   8       75.35       69.26      2.29 o 
  -3   2   8      155.15      149.40      3.11 o 
  -2   2   8      215.32      235.14      3.67 o 
  -1   2   8       89.55       97.00      2.67 o 
   0   2   8        0.35        2.59      0.58 o 
   1   2   8       16.93       26.02      1.57 o 
   2   2   8      679.65      740.22      8.56 o 
   3   2   8        1.64        6.52      0.79 o 
   4   2   8       19.51       17.33      1.28 o 
   5   2   8       22.22       26.36      1.88 o 
   6   2   8       60.46       67.21      2.94 o 
   7   2   8       69.34       77.16      3.90 o 
   8   2   8       31.27       35.24      3.04 o 
   9   2   8       67.82       67.15      4.32 o 
  10   2   8        0.02        6.33      2.68 o 
  11   2   8       20.60       25.22      3.53 o 
 -10   3   8        7.34        9.41      3.56 o 
  -9   3   8        7.03        9.86      1.86 o 
  -8   3   8        0.29        5.51      1.43 o 
  -7   3   8       25.48       26.60      2.67 o 
  -6   3   8      316.60      285.29      6.13 o 
  -5   3   8        1.37        4.02      0.93 o 
  -4   3   8      622.62      599.28      7.13 o 
  -3   3   8      110.24       91.90      2.43 o 
  -2   3   8       79.72       72.55      1.99 o 
  -1   3   8      116.63      131.13      2.54 o 
   0   3   8        6.27       15.88      1.31 o 
   1   3   8       47.46       43.93      1.40 o 
   2   3   8       10.27       14.70      1.36 o 
   3   3   8        9.58       17.03      1.18 o 
   4   3   8       19.84       22.63      1.52 o 
   5   3   8      245.55      228.71      5.09 o 
   6   3   8        0.15        3.66      1.44 o 
   7   3   8      214.55      180.14      5.75 o 
   8   3   8       79.78       82.13      4.37 o 
   9   3   8        3.44       10.91      2.22 o 
  10   3   8       64.61       70.03      5.57 o 
 -10   4   8       51.16       54.19      4.86 o 
  -9   4   8       10.69       15.61      2.32 o 
  -8   4   8       12.64       19.93      2.56 o 
  -7   4   8       37.87       38.14      3.21 o 
  -6   4   8      530.65      511.78      9.86 o 
  -5   4   8       25.49       22.37      2.03 o 
  -4   4   8       78.12       86.62      3.55 o 
  -3   4   8      256.70      249.04      5.15 o 
  -2   4   8      260.42      264.94      5.08 o 
  -1   4   8       26.44       30.05      2.76 o 
   0   4   8       89.19       89.03      2.61 o 
   1   4   8        4.21        4.41      0.91 o 
   2   4   8      115.58       98.24      3.00 o 
   3   4   8      376.71      354.60      5.28 o 
   4   4   8        0.46        3.56      0.85 o 
   5   4   8      354.73      328.16      6.36 o 
   6   4   8       39.07       40.31      2.67 o 
   7   4   8       54.58       60.91      3.88 o 
   8   4   8       47.12       49.23      4.37 o 
   9   4   8       52.78       53.66      7.79 o 
  10   4   8       13.08       17.56      2.90 o 
  -9   5   8       28.50       26.28      3.08 o 
  -8   5   8       27.44       32.42      3.26 o 
  -7   5   8        5.67       14.48      2.23 o 
  -6   5   8       11.18       17.21      2.17 o 
  -5   5   8       24.42       24.95      2.24 o 
  -4   5   8      746.63      700.84      9.86 o 
  -3   5   8        0.72        3.11      1.04 o 
  -2   5   8      266.98      252.40      5.31 o 
  -1   5   8       74.60       76.69      3.93 o 
   0   5   8        1.97        5.03      1.17 o 
   1   5   8       40.11       46.30      4.07 o 
   2   5   8       47.91       53.04      3.25 o 
   3   5   8      385.03      311.72      7.02 o 
   4   5   8       69.30       73.09      3.68 o 
   5   5   8     1076.59      983.14     13.82 o 
   6   5   8        1.23        3.80      1.29 o 
   7   5   8      115.19      110.97      4.89 o 
   8   5   8       12.94       16.30      2.75 o 
   9   5   8        4.30        5.20      1.74 o 
  -9   6   8       11.11       22.05      2.86 o 
  -8   6   8        0.20        6.22      1.72 o 
  -7   6   8       28.94       34.61      3.38 o 
  -6   6   8        5.26       10.81      2.08 o 
  -5   6   8       32.39       39.98      3.44 o 
  -4   6   8      112.43      102.63      3.89 o 
  -3   6   8      103.28      102.70      4.61 o 
  -2   6   8       30.17       33.39      2.97 o 
  -1   6   8       38.01       33.19      3.12 o 
   0   6   8      123.70      117.35      4.59 o 
   1   6   8       49.90       52.58      3.79 o 
   2   6   8       16.07       12.59      2.24 o 
   3   6   8        3.62        5.26      1.57 o 
   4   6   8        2.23        5.67      2.42 o 
   5   6   8      295.10      270.33      9.26 o 
   6   6   8      126.81      108.57      5.86 o 
   7   6   8       43.70       37.06      3.90 o 
   8   6   8       28.35       28.25      4.40 o 
   9   6   8        0.28        6.50      1.64 o 
  -8   7   8       15.60       21.49      3.65 o 
  -7   7   8        0.06        0.05      3.14 o 
  -6   7   8       39.15       39.57      6.15 o 
  -5   7   8       31.96       30.02      3.08 o 
  -4   7   8       93.85       86.40      4.90 o 
  -3   7   8      227.02      201.27      6.59 o 
  -2   7   8       43.29       45.25      3.55 o 
  -1   7   8       98.48       89.79      4.69 o 
   0   7   8       60.99       63.70      4.08 o 
   1   7   8       11.62       11.59      2.31 o 
   2   7   8      123.00      129.64      5.10 o 
   3   7   8        0.00        1.24      1.19 o 
   4   7   8        8.39        8.57      2.26 o 
   5   7   8        6.72       11.61      3.46 o 
   6   7   8       26.84       24.09      3.26 o 
   7   7   8        0.41        8.59      1.91 o 
   8   7   8       31.17       40.78      4.26 o 
  -7   8   8       34.98       32.26      4.25 o 
  -6   8   8       16.95       17.71      3.50 o 
  -5   8   8        2.22        7.42      2.52 o 
  -4   8   8       11.24       14.62      2.45 o 
  -3   8   8        3.33        3.47      1.56 o 
  -2   8   8       58.54       63.66      4.34 o 
  -1   8   8       28.49       25.19      2.83 o 
   0   8   8       21.55       20.46      2.67 o 
   1   8   8      299.19      255.70      7.46 o 
   2   8   8      168.10      117.58      5.06 o 
   3   8   8       31.93       31.52      3.74 o 
   4   8   8      218.23      171.10      7.40 o 
   5   8   8        2.55        7.66      1.97 o 
   6   8   8        9.44       11.25      3.36 o 
   7   8   8        1.76        7.18      3.64 o 
  -6   9   8        3.32        8.92      2.66 o 
  -5   9   8      134.39      122.57      7.30 o 
  -4   9   8        8.71       13.44      2.26 o 
  -3   9   8        0.25        3.45      1.10 o 
  -2   9   8       35.15       30.86      3.25 o 
  -1   9   8        5.16        6.00      1.76 o 
   0   9   8        9.10       11.85      2.11 o 
   1   9   8       18.35       21.47      2.78 o 
   2   9   8       99.62       94.27      5.23 o 
   3   9   8        3.37        7.69      2.25 o 
   4   9   8      188.72      161.73      7.50 o 
   5   9   8       27.95       38.57      4.19 o 
   6   9   8        0.78        9.52      1.86 o 
  -4  10   8        9.19        8.36      1.57 o 
  -3  10   8        0.71        3.35      1.15 o 
  -2  10   8        0.05        2.55      1.23 o 
  -1  10   8        7.82        7.32      2.75 o 
   0  10   8       32.84       27.95      3.13 o 
   1  10   8       17.68       18.48      2.99 o 
   2  10   8       16.99       23.97      3.41 o 
   3  10   8       12.78       18.89      3.14 o 
   4  10   8        2.04        6.47      1.94 o 
 -10   1   9        2.17        5.63      1.54 o 
  -9   1   9       13.42       14.43      2.03 o 
  -8   1   9       43.92       43.11      2.85 o 
  -7   1   9       70.52       71.38      2.91 o 
  -6   1   9       20.63       22.60      1.87 o 
  -5   1   9       34.60       28.43      1.62 o 
  -4   1   9       34.33       43.41      1.95 o 
  -3   1   9      489.74      463.53      5.88 o 
  -2   1   9        8.88       11.08      0.95 o 
  -1   1   9      497.06      466.23      6.28 o 
   0   1   9     1529.34     1596.14     12.94 o 
   1   1   9      128.88      111.62      2.86 o 
   2   1   9      716.11      713.48      8.41 o 
   3   1   9       40.21       52.18      1.85 o 
   4   1   9      404.55      436.93      5.82 o 
   5   1   9        3.65        4.98      0.82 o 
   6   1   9       19.19       23.53      2.18 o 
   7   1   9       18.75       25.73      2.46 o 
   8   1   9        1.36        7.13      1.47 o 
   9   1   9        9.12       14.18      3.02 o 
  10   1   9        5.67       10.19      2.26 o 
 -10   2   9        4.82        5.42      1.82 o 
  -9   2   9        3.65       11.52      2.53 o 
  -8   2   9       40.02       44.44      3.34 o 
  -7   2   9        5.34        5.93      1.01 o 
  -6   2   9       45.46       50.13      2.41 o 
  -5   2   9       39.94       47.07      2.19 o 
  -4   2   9      423.34      396.04      5.79 o 
  -3   2   9        7.60        6.97      0.87 o 
  -2   2   9       38.33       34.04      1.40 o 
  -1   2   9       51.98       56.31      2.26 o 
   0   2   9      377.89      375.36      6.46 o 
   1   2   9        4.38        4.95      1.00 o 
   2   2   9      278.51      275.49      4.98 o 
   3   2   9       30.84       33.05      1.94 o 
   4   2   9      148.61      139.17      3.73 o 
   5   2   9        2.61        5.63      1.17 o 
   6   2   9       35.96       42.15      2.94 o 
   7   2   9      108.33      102.06      5.14 o 
   8   2   9       66.41       69.67      6.81 o 
   9   2   9       81.17       73.63      5.43 o 
  10   2   9        0.90        8.92      2.03 o 
 -10   3   9        2.68        5.50      2.10 o 
  -9   3   9       44.57       49.14      3.81 o 
  -8   3   9        0.52        4.91      1.42 o 
  -7   3   9        1.83        4.77      1.47 o 
  -6   3   9       60.94       67.53      3.25 o 
  -5   3   9        0.05        1.83      1.31 o 
  -4   3   9      224.48      211.26      4.86 o 
  -3   3   9      100.62       90.66      3.65 o 
  -2   3   9      113.72      110.71      4.10 o 
  -1   3   9      132.24      135.60      3.16 o 
   0   3   9       71.86       69.70      2.40 o 
   1   3   9      127.00      122.61      3.88 o 
   2   3   9      110.47      121.03      3.36 o 
   3   3   9       17.45       21.30      1.67 o 
   4   3   9       27.70       32.78      3.30 o 
   5   3   9        5.52       10.94      2.19 o 
   6   3   9      141.02      130.82      4.84 o 
   7   3   9        0.34        2.39      1.11 o 
   8   3   9       20.53       22.61      3.04 o 
   9   3   9        0.00        6.74      1.87 o 
  10   3   9        0.59        4.90      1.62 o 
 -10   4   9       19.36       18.50      2.92 o 
  -9   4   9        3.75        8.51      1.85 o 
  -8   4   9        0.25        3.40      1.31 o 
  -7   4   9        0.22        1.44      1.07 o 
  -6   4   9        7.40       11.64      1.55 o 
  -5   4   9       22.11       24.71      2.75 o 
  -4   4   9      290.97      284.68      7.05 o 
  -3   4   9        4.73        7.85      1.53 o 
  -2   4   9      468.92      466.77      8.70 o 
  -1   4   9      270.73      245.68      6.10 o 
   0   4   9       61.84       62.86      3.32 o 
   1   4   9       26.36       29.40      2.37 o 
   2   4   9        7.25       11.86      1.37 o 
   3   4   9      224.20      201.87      4.66 o 
   4   4   9        0.03        2.69      1.55 o 
   5   4   9      325.21      299.75      7.24 o 
   6   4   9        0.56        4.14      1.20 o 
   7   4   9       77.82       83.18      4.39 o 
   8   4   9        0.78        3.25      1.44 o 
   9   4   9        0.18        2.54      2.59 o 
  10   4   9        4.08        6.84      4.32 o 
  -9   5   9       37.47       43.34      7.56 o 
  -8   5   9        0.04        3.88      4.35 o 
  -7   5   9        0.97        4.66      1.66 o 
  -6   5   9      119.49      110.47      4.88 o 
  -5   5   9        1.79        2.49      1.03 o 
  -4   5   9      330.28      294.42      7.58 o 
  -3   5   9        2.45        7.00      1.65 o 
  -2   5   9       80.07       88.43      4.10 o 
  -1   5   9        7.33        7.53      1.77 o 
   0   5   9      191.45      169.81      5.28 o 
   1   5   9       27.13       29.28      2.53 o 
   2   5   9       64.73       67.37      3.73 o 
   3   5   9      102.22       92.97      4.20 o 
   4   5   9       71.06       82.14      5.17 o 
   5   5   9      358.58      308.59     10.91 o 
   6   5   9       12.50       23.51      2.47 o 
   7   5   9       87.05       86.40      4.56 o 
   8   5   9        0.41        5.09      1.54 o 
   9   5   9        1.56        9.95      2.09 o 
  -9   6   9        2.56        6.75      3.80 o 
  -8   6   9        4.97        4.97      2.11 o 
  -7   6   9       82.99       87.05      6.21 o 
  -6   6   9       29.18       31.55      4.64 o 
  -5   6   9       13.70       16.62      3.49 o 
  -4   6   9        2.46        4.27      1.74 o 
  -3   6   9        0.67        3.54      1.29 o 
  -2   6   9       19.08       21.30      2.64 o 
  -1   6   9        4.44        5.10      1.51 o 
   0   6   9       22.73       22.65      2.52 o 
   1   6   9        8.73       10.51      1.99 o 
   2   6   9      152.67      133.15      5.03 o 
   3   6   9       24.38       25.36      2.64 o 
   4   6   9       60.03       66.21      4.86 o 
   5   6   9       16.67       16.77      2.79 o 
   6   6   9       33.92       43.19      4.14 o 
   7   6   9        6.36       11.99      2.57 o 
   8   6   9       55.46       50.75      6.00 o 
   9   6   9        0.35        2.57      2.08 o 
  -8   7   9        3.01        5.95      2.18 o 
  -7   7   9        8.97        8.37      2.81 o 
  -6   7   9       11.01        9.44      2.68 o 
  -5   7   9        5.71       13.22      2.17 o 
  -4   7   9       22.18       20.39      2.73 o 
  -3   7   9       63.03       75.01      4.57 o 
  -2   7   9       15.55       18.98      2.55 o 
  -1   7   9        4.62        5.79      1.38 o 
   0   7   9        0.78        0.24      1.03 o 
   1   7   9       48.36       39.59      4.57 o 
   2   7   9      219.71      188.19      6.25 o 
   3   7   9       47.05       50.10      4.38 o 
   4   7   9      176.66      135.74      9.27 o 
   5   7   9        4.78        7.32      2.03 o 
   6   7   9       32.62       30.80      3.63 o 
   7   7   9        2.32        9.00      2.61 o 
   8   7   9        5.42        9.52      2.12 o 
  -7   8   9        0.79        3.78      2.11 o 
  -6   8   9        0.54        1.80      2.10 o 
  -5   8   9      116.08      102.79      5.67 o 
  -4   8   9        0.74        5.52      1.42 o 
  -3   8   9      222.05      190.43      6.80 o 
  -2   8   9       13.93       11.22      2.12 o 
  -1   8   9        0.89        3.36      1.31 o 
   0   8   9       78.75       81.43      4.82 o 
   1   8   9       17.55       17.62      2.56 o 
   2   8   9       46.06       48.05      5.62 o 
   3   8   9        4.58        7.32      2.27 o 
   4   8   9       58.82       44.10      7.89 o 
   5   8   9        7.70       11.65      2.38 o 
   6   8   9       60.97       61.31      5.14 o 
   7   8   9        8.57       16.07      3.07 o 
  -5   9   9       65.47       66.87      5.89 o 
  -4   9   9       31.42       30.69      3.35 o 
  -3   9   9        0.01        5.39      1.61 o 
  -2   9   9       24.79       25.66      3.11 o 
  -1   9   9       25.71       22.69      2.87 o 
   0   9   9        0.94        1.92      1.28 o 
   1   9   9       18.93       25.01      2.91 o 
   2   9   9       23.58       24.96      3.01 o 
   3   9   9        1.17        5.55      1.81 o 
   4   9   9        0.75        3.50      1.69 o 
   5   9   9        0.26        6.15      1.93 o 
  -3  10   9        2.95        7.06      1.63 o 
  -2  10   9        7.54       10.39      1.95 o 
  -1  10   9       19.24       17.26      2.48 o 
   0  10   9        1.32        7.88      2.35 o 
   1  10   9        0.41        4.69      1.44 o 
   2  10   9        0.92        6.07      1.95 o 
   3  10   9        5.55        6.72      1.71 o 
 -10   0  10        0.54        9.07      2.42 o 
  -9   0  10       92.59       71.52      6.51 o 
  -8   0  10        6.56        9.51      1.97 o 
  -7   0  10        0.01        3.28      1.04 o 
  -6   0  10        2.52        5.87      1.75 o 
  -5   0  10       35.02       41.84      3.00 o 
  -4   0  10       19.55       16.14      1.83 o 
  -3   0  10      352.53      329.78      8.03 o 
  -2   0  10      297.27      302.47      8.90 o 
  -1   0  10      132.97      117.96      8.08 o 
   0   0  10      384.32      354.19      9.57 o 
   1   0  10      124.58      109.07      5.16 o 
   2   0  10      221.58      195.32      7.15 o 
   3   0  10      220.98      225.67      7.76 o 
   4   0  10      162.96      154.63      6.57 o 
   5   0  10       37.38       47.74      4.06 o 
   6   0  10       13.88       20.52      5.03 o 
   7   0  10        3.94        5.03      2.82 o 
   8   0  10      172.37      141.91     11.54 o 
   9   0  10        5.74       14.71      4.37 o 
  10   0  10       46.45       32.78      7.13 o 
 -10   1  10        1.81        6.90      1.66 o 
  -9   1  10        0.54        6.88      1.63 o 
  -8   1  10       16.93       21.02      1.79 o 
  -7   1  10        1.28        1.78      0.71 o 
  -6   1  10        2.42        5.80      0.82 o 
  -5   1  10        0.44        2.42      0.60 o 
  -4   1  10       80.42       83.55      2.56 o 
  -3   1  10        1.35        2.21      0.92 o 
  -2   1  10       44.09       45.97      2.12 o 
  -1   1  10       98.58       93.76      2.77 o 
   0   1  10       72.23       69.11      2.30 o 
   1   1  10        4.14       11.22      1.09 o 
   2   1  10        7.50        7.07      0.90 o 
   3   1  10       44.54       44.00      2.20 o 
   4   1  10        9.05       11.95      1.39 o 
   5   1  10        9.73       15.29      1.50 o 
   6   1  10        3.96        8.80      1.79 o 
   7   1  10       91.63       88.42      6.78 o 
   8   1  10        0.75        1.40      2.72 o 
   9   1  10       51.62       57.18      6.11 o 
  10   1  10        7.65       14.10      3.07 o 
 -10   2  10        1.35        3.89      1.66 o 
  -9   2  10        5.89       10.33      2.20 o 
  -8   2  10       12.91       12.52      1.96 o 
  -7   2  10       59.18       55.71      3.15 o 
  -6   2  10        0.01        1.33      1.37 o 
  -5   2  10      198.35      173.48      4.60 o 
  -4   2  10       17.31       19.74      2.49 o 
  -3   2  10       47.15       55.02      2.51 o 
  -2   2  10        3.72        5.16      1.20 o 
  -1   2  10        4.10        4.96      1.00 o 
   0   2  10       29.16       36.05      1.89 o 
   1   2  10       38.08       39.77      1.95 o 
   2   2  10        0.68        3.44      0.82 o 
   3   2  10       49.76       56.95      2.44 o 
   4   2  10       84.20       81.92      2.98 o 
   5   2  10       17.40       19.94      2.07 o 
   6   2  10       69.65       77.30      3.68 o 
   7   2  10       47.24       52.38      4.13 o 
   8   2  10       26.59       32.23      3.52 o 
   9   2  10        5.52        9.86      1.99 o 
  10   2  10        2.32        5.36      4.32 o 
 -10   3  10        0.24        5.44      2.27 o 
  -9   3  10        9.29        9.08      2.44 o 
  -8   3  10        3.39        7.88      2.15 o 
  -7   3  10       23.45       26.64      2.63 o 
  -6   3  10       24.44       32.08      2.89 o 
  -5   3  10      482.84      445.41      9.09 o 
  -4   3  10       60.02       64.87      5.15 o 
  -3   3  10      121.33      119.05      4.37 o 
  -2   3  10      102.26       97.79      3.84 o 
  -1   3  10       10.47       15.39      1.86 o 
   0   3  10       36.79       44.75      2.13 o 
   1   3  10       42.40       44.51      2.76 o 
   2   3  10        0.17        1.88      0.65 o 
   3   3  10       12.16       11.23      1.28 o 
   4   3  10      223.08      198.60      4.78 o 
   5   3  10       28.06       38.06      2.78 o 
   6   3  10      230.67      210.57      6.22 o 
   7   3  10        2.09        6.71      1.59 o 
   8   3  10       10.03       13.86      2.38 o 
   9   3  10       23.75       30.31      3.55 o 
  10   3  10       69.42       74.05      5.74 o 
  -9   4  10        4.82       10.70      2.45 o 
  -8   4  10        0.08        3.70      1.67 o 
  -7   4  10        2.33        2.18      1.53 o 
  -6   4  10       23.19       31.16      2.89 o 
  -5   4  10       50.02       54.08      3.70 o 
  -4   4  10       20.43       19.48      2.32 o 
  -3   4  10        2.42        5.16      1.25 o 
  -2   4  10       29.25       32.16      2.69 o 
  -1   4  10       18.88       24.45      2.31 o 
   0   4  10       10.66       12.75      2.07 o 
   1   4  10       38.95       38.92      2.83 o 
   2   4  10        6.41       10.57      1.63 o 
   3   4  10       29.43       33.24      2.68 o 
   4   4  10      308.04      265.53      6.57 o 
   5   4  10       29.22       31.89      2.79 o 
   6   4  10       26.10       29.37      2.70 o 
   7   4  10       24.09       26.04      3.15 o 
   8   4  10        0.51        4.35      2.50 o 
   9   4  10        0.03        5.54      1.74 o 
  -9   5  10        6.34       12.81      2.68 o 
  -8   5  10        0.14        5.17      2.05 o 
  -7   5  10        2.89        7.61      2.11 o 
  -6   5  10       41.05       38.15      3.62 o 
  -5   5  10       19.83       23.34      2.70 o 
  -4   5  10       29.08       29.79      2.95 o 
  -3   5  10      147.66      137.19      5.17 o 
  -2   5  10       15.06       13.99      1.96 o 
  -1   5  10       36.90       33.65      2.84 o 
   0   5  10        8.33       11.02      1.87 o 
   1   5  10       19.93       25.70      2.58 o 
   2   5  10        0.09        1.00      1.30 o 
   3   5  10        4.90        8.42      1.59 o 
   4   5  10       50.82       57.09      4.39 o 
   5   5  10        1.79        1.25      1.37 o 
   6   5  10       27.32       36.96      3.76 o 
   7   5  10       17.90       17.21      4.82 o 
   8   5  10       17.60       19.96      2.89 o 
   9   5  10        4.18       11.77      2.31 o 
  -8   6  10        8.73       13.54      2.86 o 
  -7   6  10        7.08       10.84      2.77 o 
  -6   6  10       11.22       11.77      2.36 o 
  -5   6  10       63.93       55.00      4.56 o 
  -4   6  10       32.56       34.83      3.23 o 
  -3   6  10        3.29        4.93      1.63 o 
  -2   6  10       25.44       24.63      2.71 o 
  -1   6  10        0.57        3.00      1.24 o 
   0   6  10       35.83       30.95      3.10 o 
   1   6  10       30.97       29.95      2.93 o 
   2   6  10        1.23        1.82      1.84 o 
   3   6  10       43.73       46.93      3.48 o 
   4   6  10        7.73        6.99      2.60 o 
   5   6  10       26.78       26.56      3.31 o 
   6   6  10       13.69       12.99      4.01 o 
   7   6  10       61.99       63.91      7.21 o 
   8   6  10        1.67        8.96      2.99 o 
  -7   7  10        3.66        7.00      2.63 o 
  -6   7  10        0.32        1.44      2.05 o 
  -5   7  10       12.52       11.28      2.43 o 
  -4   7  10       16.25       19.79      2.57 o 
  -3   7  10       40.02       38.07      3.41 o 
  -2   7  10        0.11        3.66      1.52 o 
  -1   7  10      121.96      107.51      4.91 o 
   0   7  10        3.03        2.47      1.26 o 
   1   7  10       10.14       12.40      2.17 o 
   2   7  10        9.88       12.23      2.19 o 
   3   7  10       21.64       19.94      3.10 o 
   4   7  10        1.45        6.67      1.77 o 
   5   7  10        1.40        7.18      1.96 o 
   6   7  10       11.50       17.77      2.76 o 
   7   7  10        1.81        9.34      2.20 o 
  -6   8  10        0.00        0.18      1.60 o 
  -5   8  10       11.90       16.60      2.32 o 
  -4   8  10        7.07       12.08      2.27 o 
  -3   8  10       10.06       10.41      2.07 o 
  -2   8  10       13.23       14.63      2.34 o 
  -1   8  10       12.48       15.99      2.64 o 
   0   8  10       21.53       24.08      3.42 o 
   1   8  10       13.97       16.59      2.34 o 
   2   8  10       18.43       22.76      2.83 o 
   3   8  10       74.93       75.43      5.61 o 
   4   8  10        8.89       12.22      2.42 o 
   5   8  10        0.70        4.94      1.59 o 
   6   8  10        1.40        8.38      2.24 o 
  -5   9  10       18.13       18.39      3.41 o 
  -4   9  10       20.01       20.34      2.80 o 
  -3   9  10        0.14        2.52      1.74 o 
  -2   9  10       40.64       43.77      3.89 o 
  -1   9  10        3.66        5.04      1.32 o 
   0   9  10        1.18        6.37      1.78 o 
   1   9  10        0.27        3.42      2.13 o 
   2   9  10        1.42        9.88      3.13 o 
   3   9  10       43.06       30.49      3.87 o 
   4   9  10        3.92        8.06      2.13 o 
   5   9  10        6.61        4.65      2.37 o 
  -2  10  10       10.92       15.46      2.65 o 
  -1  10  10       11.48        9.96      2.07 o 
   0  10  10       22.26       21.61      2.89 o 
   1  10  10       11.41       14.68      2.43 o 
   2  10  10        2.74        5.67      1.93 o 
 -10   1  11        0.15        8.88      2.48 o 
  -9   1  11        1.25        6.94      3.09 o 
  -8   1  11        9.06        9.14      1.56 o 
  -7   1  11       16.33       16.73      1.88 o 
  -6   1  11        0.47        3.24      0.86 o 
  -5   1  11      186.68      179.93      5.42 o 
  -4   1  11       11.23       14.38      1.69 o 
  -3   1  11       51.73       55.96      3.11 o 
  -2   1  11      128.02      122.47      4.15 o 
  -1   1  11      535.78      509.60     11.22 o 
   0   1  11      269.79      245.90      5.85 o 
   1   1  11      205.87      194.27      5.21 o 
   2   1  11        1.27        5.17      1.04 o 
   3   1  11      248.23      241.71      6.01 o 
   4   1  11       64.24       64.74      3.90 o 
   5   1  11        4.33       10.09      1.89 o 
   6   1  11       66.41       86.09      6.56 o 
   7   1  11        0.68        5.13      1.62 o 
   8   1  11        0.08        5.98      1.92 o 
   9   1  11        0.01        6.58      2.98 o 
  10   1  11        8.92       14.06      3.07 o 
  -9   2  11       32.92       32.21      3.77 o 
  -8   2  11       38.62       40.07      3.85 o 
  -7   2  11       78.87       77.32      4.31 o 
  -6   2  11        2.98        3.82      1.08 o 
  -5   2  11      251.58      224.36      6.38 o 
  -4   2  11       34.26       38.29      2.83 o 
  -3   2  11      663.71      619.94      8.61 o 
  -2   2  11       21.74       28.37      1.89 o 
  -1   2  11       90.37       78.61      3.29 o 
   0   2  11       43.54       42.58      2.53 o 
   1   2  11      446.95      407.70      8.20 o 
   2   2  11      248.97      242.69      5.95 o 
   3   2  11       25.49       32.16      2.45 o 
   4   2  11       12.01       12.86      2.14 o 
   5   2  11      394.90      368.56     10.06 o 
   6   2  11      250.97      251.52      8.02 o 
   7   2  11        2.35        6.80      1.92 o 
   8   2  11      149.81      132.82     10.13 o 
   9   2  11        0.19        3.82      4.28 o 
  -9   3  11        0.28       -0.53      4.37 o 
  -8   3  11        0.24        4.12      1.76 o 
  -7   3  11        0.30        6.02      1.47 o 
  -6   3  11       49.05       46.99      3.42 o 
  -5   3  11      207.96      201.36      6.20 o 
  -4   3  11       23.25       21.82      3.38 o 
  -3   3  11      216.26      206.76      6.01 o 
  -2   3  11        3.22        4.19      1.04 o 
  -1   3  11        6.39       12.23      1.62 o 
   0   3  11        6.46       14.42      1.74 o 
   1   3  11        0.21        4.25      1.00 o 
   2   3  11        6.60       13.20      1.35 o 
   3   3  11       17.60       19.49      1.69 o 
   4   3  11        3.28        7.11      1.09 o 
   5   3  11        0.63        5.51      1.26 o 
   6   3  11       10.29       15.97      2.32 o 
   7   3  11       98.40      101.09      7.00 o 
   8   3  11        2.62        7.78      2.09 o 
   9   3  11       29.94       38.44      5.18 o 
  -9   4  11        0.02        6.41      2.14 o 
  -8   4  11       10.94       14.35      2.54 o 
  -7   4  11       11.58       14.20      3.40 o 
  -6   4  11      133.90      127.01      5.16 o 
  -5   4  11      120.45      111.44      6.24 o 
  -4   4  11      321.68      298.57      8.98 o 
  -3   4  11      174.67      168.45      5.59 o 
  -2   4  11        5.86        6.40      1.35 o 
  -1   4  11        0.36        2.20      1.64 o 
   0   4  11       65.72       57.95      3.48 o 
   1   4  11       53.39       57.75      3.46 o 
   2   4  11      117.40      107.55      4.25 o 
   3   4  11       80.10       71.43      3.74 o 
   4   4  11      488.32      444.97     10.72 o 
   5   4  11      151.67      135.70      5.97 o 
   6   4  11       87.02       86.01      4.28 o 
   7   4  11       30.79       29.83      3.69 o 
   8   4  11        9.25       26.42      3.94 o 
   9   4  11       17.99       23.15      4.04 o 
  -8   5  11        4.32        9.47      2.29 o 
  -7   5  11        0.03        5.23      4.26 o 
  -6   5  11        3.17        4.14      1.34 o 
  -5   5  11       28.94       35.42      3.18 o 
  -4   5  11        8.95       12.02      1.99 o 
  -3   5  11        0.47        3.52      1.22 o 
  -2   5  11        0.19        2.27      1.00 o 
  -1   5  11       27.79       41.52      3.10 o 
   0   5  11        0.33        2.60      1.14 o 
   1   5  11        6.14       10.35      1.84 o 
   2   5  11       25.41       20.08      2.31 o 
   3   5  11        8.66       14.95      2.07 o 
   4   5  11       26.72       28.03      3.26 o 
   5   5  11       21.27       21.61      3.07 o 
   6   5  11       77.09       77.57      5.38 o 
   7   5  11        0.16        5.89      1.80 o 
   8   5  11        1.67        9.16      2.71 o 
  -8   6  11        9.53       15.11      2.97 o 
  -7   6  11        1.97        4.18      2.10 o 
  -6   6  11        4.14        9.11      2.05 o 
  -5   6  11        8.08       12.20      2.13 o 
  -4   6  11       47.55       55.01      3.99 o 
  -3   6  11       32.38       36.10      3.28 o 
  -2   6  11        0.05        3.37      1.36 o 
  -1   6  11      111.53       98.46      4.96 o 
   0   6  11        2.25        1.90      1.14 o 
   1   6  11        0.98        4.51      1.68 o 
   2   6  11        1.03        6.83      1.53 o 
   3   6  11        3.78        4.40      1.32 o 
   4   6  11        7.00        9.17      2.17 o 
   5   6  11       35.70       47.53      4.29 o 
   6   6  11       25.21       23.95      3.85 o 
   7   6  11       45.33       43.84      6.82 o 
   8   6  11       21.99       21.17      3.98 o 
  -7   7  11        0.52        7.29      2.33 o 
  -6   7  11        9.41        9.79      2.63 o 
  -5   7  11        0.34        3.89      1.64 o 
  -4   7  11       64.47       61.98      4.40 o 
  -3   7  11       41.11       38.25      3.73 o 
  -2   7  11       20.84       20.11      2.70 o 
  -1   7  11        6.57        9.37      1.86 o 
   0   7  11       41.00       41.56      3.55 o 
   1   7  11       36.99       40.73      3.51 o 
   2   7  11       16.65       23.57      2.77 o 
   3   7  11        1.19        9.10      2.97 o 
   4   7  11        4.35        8.18      2.07 o 
   5   7  11       13.39       16.45      2.84 o 
   6   7  11        4.66        9.54      2.00 o 
   7   7  11        6.31       12.17      2.58 o 
  -5   8  11        0.01        4.95      1.46 o 
  -4   8  11       31.09       39.23      3.68 o 
  -3   8  11       12.80       17.26      2.51 o 
  -2   8  11       16.53       16.17      2.41 o 
  -1   8  11        0.51        3.10      1.28 o 
   0   8  11       56.66       58.26      4.32 o 
   1   8  11        5.53       12.96      2.13 o 
   2   8  11        0.03        3.62      1.37 o 
   3   8  11       10.45        8.55      2.12 o 
   4   8  11        5.33        8.06      2.27 o 
   5   8  11        8.54        7.21      2.06 o 
  -4   9  11        0.84        5.83      1.49 o 
  -3   9  11       45.26       48.07      4.50 o 
  -2   9  11        1.97        3.47      1.47 o 
  -1   9  11       15.70       18.40      3.11 o 
   0   9  11        6.27        4.78      1.50 o 
   1   9  11       29.04       25.17      3.61 o 
   2   9  11       13.70       11.59      3.06 o 
   3   9  11        8.03       13.26      3.83 o 
   4   9  11        0.38        6.62      1.96 o 
  -9   0  12        0.15        2.49      2.43 o 
  -8   0  12       20.56       24.14      3.57 o 
  -7   0  12       59.24       67.13      5.55 o 
  -6   0  12       15.80       15.07      2.60 o 
  -5   0  12      122.98      107.00      6.07 o 
  -4   0  12       73.33       69.22      4.96 o 
  -3   0  12      179.76      161.76      7.14 o 
  -2   0  12        0.64        1.49      0.89 o 
  -1   0  12      361.27      333.95     10.29 o 
   0   0  12     1124.23     1020.20     18.75 o 
   1   0  12      132.87      131.64      6.34 o 
   2   0  12        1.84        7.75      1.54 o 
   3   0  12      122.48      122.44      6.21 o 
   4   0  12       17.19       20.29      3.00 o 
   5   0  12      196.48      221.47     12.35 o 
   6   0  12       50.70       54.38      7.52 o 
   7   0  12      131.97      139.34     11.35 o 
   8   0  12       15.72       20.73      4.74 o 
   9   0  12       31.54       37.56      7.19 o 
  -9   1  12       47.16       54.40      7.91 o 
  -8   1  12        3.25        4.72      1.58 o 
  -7   1  12       10.00        5.37      2.60 o 
  -6   1  12      167.07      136.71      5.11 o 
  -5   1  12       71.55       74.96      3.79 o 
  -4   1  12      204.03      209.83      5.93 o 
  -3   1  12      728.09      671.19     10.77 o 
  -2   1  12       13.00       17.91      1.91 o 
  -1   1  12      291.87      278.66      6.61 o 
   0   1  12       83.76       86.45      3.65 o 
   1   1  12        1.78        6.64      1.62 o 
   2   1  12      142.51      126.47      4.53 o 
   3   1  12        1.04        3.85      0.85 o 
   4   1  12      123.73      106.90      4.15 o 
   5   1  12        0.91        5.39      1.16 o 
   6   1  12       35.70       46.11      4.90 o 
   7   1  12        9.06       16.07      2.99 o 
   8   1  12        8.49       18.00      5.33 o 
   9   1  12       53.81       59.03      6.42 o 
  -9   2  12       53.52       60.90      9.90 o 
  -8   2  12       32.02       33.24      4.69 o 
  -7   2  12       62.44       76.88      5.20 o 
  -6   2  12      162.97      149.06      6.50 o 
  -5   2  12        0.12        3.37      0.98 o 
  -4   2  12      131.71      133.32      5.76 o 
  -3   2  12      362.24      338.69      9.20 o 
  -2   2  12       46.95       53.81      3.98 o 
  -1   2  12        0.62        3.84      1.18 o 
   0   2  12       11.59       12.01      1.76 o 
   1   2  12       32.18       32.83      2.49 o 
   2   2  12      112.31       98.02      4.21 o 
   3   2  12      479.21      407.64      8.29 o 
   4   2  12      191.22      181.25      5.55 o 
   5   2  12      683.88      649.55     13.29 o 
   6   2  12      413.01      372.58     12.89 o 
   7   2  12       13.59       20.47      3.97 o 
   8   2  12       64.75       53.75      5.82 o 
   9   2  12        5.24        9.50      3.38 o 
  -9   3  12        2.25        5.01      2.23 o 
  -8   3  12      167.06      164.20      9.24 o 
  -7   3  12        2.12        7.43      1.62 o 
  -6   3  12       50.29       64.98      4.71 o 
  -5   3  12       78.54       68.11      4.86 o 
  -4   3  12        4.63        6.20      2.16 o 
  -3   3  12        0.12        2.26      1.81 o 
  -2   3  12        3.27        6.15      2.99 o 
  -1   3  12        0.87        4.79      1.50 o 
   0   3  12        3.13        7.24      1.63 o 
   1   3  12      186.09      160.77      6.24 o 
   2   3  12       16.69       15.01      2.90 o 
   3   3  12       74.34       84.99      3.79 o 
   4   3  12       59.35       61.20      3.97 o 
   5   3  12       67.06       75.10      4.56 o 
   6   3  12        0.03        7.10      1.46 o 
   7   3  12       81.23       95.10      6.94 o 
   8   3  12       14.81       21.93      4.28 o 
   9   3  12       18.30       21.96      3.81 o 
  -8   4  12        1.71        5.36      1.83 o 
  -7   4  12       31.34       28.93      2.97 o 
  -6   4  12        0.00        3.86      1.17 o 
  -5   4  12        2.33        3.70      1.32 o 
  -4   4  12       75.39       74.30      6.66 o 
  -3   4  12       27.52       30.95      4.67 o 
  -2   4  12        1.22        1.28      0.94 o 
  -1   4  12       17.54       16.16      2.51 o 
   0   4  12       47.07       46.31      3.96 o 
   1   4  12        5.32        4.60      1.45 o 
   2   4  12        6.45        8.01      1.72 o 
   3   4  12       11.72       10.53      1.96 o 
   4   4  12        2.17        5.17      1.71 o 
   5   4  12        1.47        6.11      1.83 o 
   6   4  12       36.84       44.76     13.23 o 
   7   4  12        0.73        1.13      2.70 o 
   8   4  12       11.65       14.87      2.65 o 
  -8   5  12        3.63       11.66      2.45 o 
  -7   5  12        1.38        1.69      1.34 o 
  -6   5  12        2.06        5.20      1.33 o 
  -5   5  12       10.24       12.09      1.97 o 
  -4   5  12       27.58       33.70      3.19 o 
  -3   5  12        2.09        4.69      1.27 o 
  -2   5  12        0.02        0.55      1.13 o 
  -1   5  12       86.80       78.28      4.37 o 
   0   5  12       75.85       65.57      3.80 o 
   1   5  12        3.52        4.62      1.48 o 
   2   5  12       24.72       22.12      2.38 o 
   3   5  12       98.01       99.84      4.51 o 
   4   5  12       17.10       18.14      5.65 o 
   5   5  12       31.08       24.69      4.13 o 
   6   5  12       25.20       26.48      5.92 o 
   7   5  12        2.15        3.79      3.26 o 
   8   5  12        0.35       -1.59      2.20 o 
  -7   6  12        9.85       15.58      3.08 o 
  -6   6  12        1.39        6.32      1.52 o 
  -5   6  12       14.20       18.68      2.70 o 
  -4   6  12        3.10        6.04      1.48 o 
  -3   6  12        0.06        3.59      1.18 o 
  -2   6  12       88.93       95.37      6.98 o 
  -1   6  12       42.98       31.94      3.10 o 
   0   6  12        1.75        3.81      1.24 o 
   1   6  12      122.17      110.54      5.10 o 
   2   6  12       15.63       16.03      2.33 o 
   3   6  12       10.41       15.21      2.71 o 
   4   6  12        0.00        5.54      2.32 o 
   5   6  12       40.04       39.03      6.43 o 
   6   6  12       32.64       28.59      4.41 o 
   7   6  12       28.07       33.26      4.74 o 
  -6   7  12        4.50        7.21      2.85 o 
  -5   7  12        0.43        6.32      1.48 o 
  -4   7  12        0.07        3.54      1.29 o 
  -3   7  12        1.70        5.53      1.49 o 
  -2   7  12       49.77       52.63      4.08 o 
  -1   7  12        3.09        7.62      2.04 o 
   0   7  12       10.29        9.29      2.16 o 
   1   7  12       21.15       24.33      3.85 o 
   2   7  12        0.00        3.99      1.27 o 
   3   7  12       60.33       66.60      5.26 o 
   4   7  12        1.55        7.94      2.08 o 
   5   7  12       15.16       17.53      2.94 o 
   6   7  12       19.06       15.55      2.57 o 
  -5   8  12        4.08       11.90      3.37 o 
  -4   8  12        1.45        3.08      2.27 o 
  -3   8  12       15.83       20.97      2.84 o 
  -2   8  12        7.01        6.45      2.80 o 
  -1   8  12        5.61        9.15      1.99 o 
   0   8  12       11.04       14.34      2.36 o 
   1   8  12        0.31        3.67      1.53 o 
   2   8  12       51.14       54.27      4.19 o 
   3   8  12        2.42        9.40      2.22 o 
   4   8  12       30.17       34.15      4.57 o 
   5   8  12        4.23        9.14      2.13 o 
  -2   9  12       18.79       22.68      3.02 o 
  -1   9  12        0.38        3.13      2.06 o 
   0   9  12        1.12        6.26      2.31 o 
   1   9  12       17.29       23.02      3.00 o 
   2   9  12        1.36        3.44      1.60 o 
  -9   1  13       53.50       51.27      8.00 o 
  -8   1  13       29.11       31.91      3.56 o 
  -7   1  13        0.06        5.64      2.60 o 
  -6   1  13       11.01       18.88      2.60 o 
  -5   1  13       58.91       67.78      4.70 o 
  -4   1  13      802.57      738.37     12.08 o 
  -3   1  13        0.43        3.90      1.02 o 
  -2   1  13     1016.15      977.17     18.25 o 
  -1   1  13       31.87       34.79      3.02 o 
   0   1  13        1.85        6.02      1.26 o 
   1   1  13      454.98      422.95      8.55 o 
   2   1  13      253.31      252.84      7.69 o 
   3   1  13      126.28      127.39      4.71 o 
   4   1  13      148.74      142.69      5.07 o 
   5   1  13       98.60       96.40      4.98 o 
   6   1  13       83.20       88.74      6.93 o 
   7   1  13      288.61      259.11     11.42 o 
   8   1  13        0.46        4.90      4.48 o 
   9   1  13       14.20       24.30      4.82 o 
  -8   2  13        8.05       18.80      3.85 o 
  -7   2  13       59.67       58.77      5.92 o 
  -6   2  13       46.84       62.60      4.73 o 
  -5   2  13       40.38       41.55      4.82 o 
  -4   2  13        3.06        6.07      1.39 o 
  -3   2  13       13.40       14.58      2.26 o 
  -2   2  13       31.15       38.98      3.57 o 
  -1   2  13       29.97       37.38      3.51 o 
   0   2  13        2.68        3.24      1.39 o 
   1   2  13       37.28       46.40      3.03 o 
   2   2  13      194.28      167.13      5.33 o 
   3   2  13        0.11        3.89      0.99 o 
   4   2  13       62.62       69.47      3.91 o 
   5   2  13       16.60       23.15      2.83 o 
   6   2  13        7.48       10.25      2.42 o 
   7   2  13        0.07        8.23      2.14 o 
   8   2  13       30.59       35.01      4.83 o 
  -8   3  13       90.07       94.15      7.90 o 
  -7   3  13        8.76       14.72      2.49 o 
  -6   3  13       12.00       11.03      2.17 o 
  -5   3  13       83.01       87.67      5.57 o 
  -4   3  13       24.50       25.15      3.15 o 
  -3   3  13       14.06       13.37      2.55 o 
  -2   3  13        0.57        0.44      0.76 o 
  -1   3  13        6.71        5.74      1.34 o 
   0   3  13       38.60       39.93      3.63 o 
   1   3  13      124.11      104.31      6.07 o 
   2   3  13       11.29       10.42      2.01 o 
   3   3  13       66.23       70.92      4.69 o 
   4   3  13       60.05       61.41      5.67 o 
   5   3  13        1.95        4.63      1.44 o 
   6   3  13       57.48       55.88      4.39 o 
   7   3  13        4.15        6.85      2.05 o 
   8   3  13        0.46        6.00      1.88 o 
  -8   4  13       43.24       50.43      6.12 o 
  -7   4  13       10.69        9.22      1.92 o 
  -6   4  13        0.52        6.15      2.15 o 
  -5   4  13        3.16        7.87      2.00 o 
  -4   4  13        1.59        3.35      1.29 o 
  -3   4  13      163.80      137.96      6.51 o 
  -2   4  13       73.01       87.68      5.54 o 
  -1   4  13      109.62      105.92      5.49 o 
   0   4  13       41.04       38.89      3.76 o 
   1   4  13      105.13       96.35      5.52 o 
   2   4  13        2.25        5.86      1.54 o 
   3   4  13      126.05      113.54      5.56 o 
   4   4  13        3.29        3.45      2.70 o 
   5   4  13        0.12        5.96      2.13 o 
   6   4  13       17.39       18.12      3.33 o 
   7   4  13        0.51        8.45      2.97 o 
   8   4  13       11.19       13.29      5.03 o 
  -7   5  13       17.23       22.62      4.38 o 
  -6   5  13        0.07        3.33      1.32 o 
  -5   5  13        3.83        5.82      1.70 o 
  -4   5  13        6.82        8.30      1.98 o 
  -3   5  13       27.83       27.50      3.40 o 
  -2   5  13       43.88       43.63      4.09 o 
  -1   5  13        0.05        2.93      2.30 o 
   0   5  13        4.39        5.94      2.07 o 
   1   5  13        4.13        4.13      1.26 o 
   2   5  13      182.49      152.39      6.60 o 
   3   5  13        1.26        2.73      1.56 o 
   4   5  13      149.27      131.39      8.08 o 
   5   5  13        3.78        5.90      1.89 o 
   6   5  13       22.05       25.23      4.28 o 
   7   5  13        1.87        3.05      3.42 o 
  -6   6  13        7.78        7.79      2.05 o 
  -5   6  13        0.56        3.87      1.53 o 
  -4   6  13        1.61        4.00      1.45 o 
  -3   6  13        4.24        8.06      1.68 o 
  -2   6  13        3.19        5.59      1.60 o 
  -1   6  13       57.19       53.83      4.67 o 
   0   6  13       13.27       12.19      2.21 o 
   1   6  13       49.46       46.28      4.27 o 
   2   6  13       24.53       31.75      3.64 o 
   3   6  13        5.55       12.42      2.98 o 
   4   6  13        5.81       10.33      2.72 o 
   5   6  13        6.10       11.28      2.79 o 
   6   6  13       22.83       20.38      4.06 o 
  -5   7  13        0.22        4.78      2.16 o 
  -4   7  13       43.92       51.63      4.35 o 
  -3   7  13        0.11        3.03      1.24 o 
  -2   7  13       52.17       54.24      6.25 o 
  -1   7  13       17.63       19.78      2.57 o 
   0   7  13        1.10        1.94      2.01 o 
   1   7  13       27.20       20.37      3.23 o 
   2   7  13        0.27        4.54      1.75 o 
   3   7  13       32.46       25.36      6.12 o 
   4   7  13        3.75        9.42      5.25 o 
   5   7  13        2.09       10.54      3.26 o 
  -3   8  13        0.15        2.93      1.63 o 
  -2   8  13       14.77       17.28      3.28 o 
  -1   8  13        8.34       16.23      2.59 o 
   0   8  13       11.17       17.45      2.45 o 
   1   8  13        9.85       12.95      2.19 o 
   2   8  13        4.24        8.17      2.23 o 
   3   8  13       60.78       72.92      7.08 o 
  -8   0  14        7.19        8.43      2.39 o 
  -7   0  14       79.20       85.58      9.64 o 
  -6   0  14       28.90       35.40      5.82 o 
  -5   0  14       30.10       32.20      4.00 o 
  -4   0  14       26.86       29.25      3.87 o 
  -3   0  14      924.84      923.37     19.69 o 
  -2   0  14      621.15      612.70     18.47 o 
  -1   0  14       92.90      112.35      8.82 o 
   0   0  14     1675.11     1516.47     25.42 o 
   1   0  14      205.84      197.81      8.46 o 
   2   0  14      398.70      361.49     11.69 o 
   3   0  14      208.07      182.60      8.26 o 
   4   0  14        1.26        4.84      2.36 o 
   5   0  14      112.07      113.85      9.89 o 
   6   0  14       41.46       40.57      7.07 o 
   7   0  14       47.18       60.60      8.78 o 
   8   0  14       16.11       16.88      4.97 o 
  -8   1  14        0.05        1.11      1.19 o 
  -7   1  14       10.67       14.69      2.30 o 
  -6   1  14        0.83        4.53      1.41 o 
  -5   1  14      143.99      117.36      5.74 o 
  -4   1  14      100.98      100.08      5.54 o 
  -3   1  14      143.13      117.50      5.60 o 
  -2   1  14      381.09      349.84      8.14 o 
  -1   1  14      181.86      167.36      5.49 o 
   0   1  14       63.06       69.46      3.73 o 
   1   1  14      452.35      402.20      8.63 o 
   2   1  14      301.15      282.55     11.01 o 
   3   1  14       17.05       22.12      2.34 o 
   4   1  14      152.08      133.01      5.04 o 
   5   1  14      130.65      123.77      5.82 o 
   6   1  14        3.51       12.87      2.71 o 
   7   1  14       31.37       38.69      4.88 o 
   8   1  14       16.10       20.17      7.89 o 
  -8   2  14       41.70       45.55      5.39 o 
  -7   2  14       41.48       49.88      4.43 o 
  -6   2  14       38.44       41.48      4.69 o 
  -5   2  14      114.29      117.27      5.85 o 
  -4   2  14        2.49        5.61      1.94 o 
  -3   2  14       23.96       23.33      3.21 o 
  -2   2  14        0.31        2.37      1.24 o 
  -1   2  14        4.26        4.99      2.00 o 
   0   2  14       23.82       29.34      3.17 o 
   1   2  14        0.97        1.05      1.20 o 
   2   2  14       97.98      101.28      5.20 o 
   3   2  14       56.70       71.38      3.87 o 
   4   2  14        0.79        2.75      1.01 o 
   5   2  14      116.98      115.14      5.69 o 
   6   2  14      102.09      108.65      7.26 o 
   7   2  14        6.11       14.89      3.07 o 
   8   2  14       77.18       82.53      7.46 o 
  -7   3  14       46.09       47.17      5.06 o 
  -6   3  14       58.10       62.04      7.88 o 
  -5   3  14        9.86        6.93      1.70 o 
  -4   3  14        0.02        0.99      1.06 o 
  -3   3  14       97.91       91.45      4.97 o 
  -2   3  14        5.31        6.17      2.09 o 
  -1   3  14        4.98        6.12      1.65 o 
   0   3  14       64.37       50.49      4.24 o 
   1   3  14       14.41       16.69      3.33 o 
   2   3  14        2.96        3.96      2.00 o 
   3   3  14       52.77       51.95      4.29 o 
   4   3  14      177.55      135.94     18.42 o 
   5   3  14        2.88        6.87      2.08 o 
   6   3  14      142.40      129.28     13.06 o 
   7   3  14       35.56       24.97      6.39 o 
  -7   4  14       32.61       33.53      3.89 o 
  -6   4  14        1.22        6.83      2.61 o 
  -5   4  14       54.53       56.65      4.80 o 
  -4   4  14        2.92        5.63      1.27 o 
  -3   4  14       22.95       26.50      3.32 o 
  -2   4  14       39.84       35.61      3.77 o 
  -1   4  14       40.86       44.76      4.11 o 
   0   4  14       36.86       31.64      3.45 o 
   1   4  14        0.21        1.07      1.45 o 
   2   4  14       26.76       24.17      3.07 o 
   3   4  14       22.09       23.42      3.04 o 
   4   4  14       91.56       89.67     13.02 o 
   5   4  14        0.12        0.17      3.43 o 
   6   4  14        4.42        6.75      2.07 o 
   7   4  14       14.62       24.25      6.33 o 
  -6   5  14        0.37        2.77      1.46 o 
  -5   5  14       42.75       48.32      6.28 o 
  -4   5  14       65.82       63.20      5.17 o 
  -3   5  14        3.38        7.91      2.00 o 
  -2   5  14       45.20       43.17      4.23 o 
  -1   5  14        0.09        3.77      1.22 o 
   0   5  14       13.86       13.67      2.42 o 
   1   5  14        0.51        1.40      1.47 o 
   2   5  14        2.90        7.33      1.65 o 
   3   5  14        4.32        3.01      2.81 o 
   4   5  14       16.65       20.09      5.21 o 
   5   5  14        6.34        4.13      1.96 o 
   6   5  14        0.73        5.47      3.13 o 
  -5   6  14        6.40       11.50      2.49 o 
  -4   6  14       11.53        9.55      2.13 o 
  -3   6  14        3.02        6.47      1.80 o 
  -2   6  14        6.63       11.52      2.27 o 
  -1   6  14        9.36       10.37      2.04 o 
   0   6  14        8.43        6.51      1.56 o 
   1   6  14        2.47        4.27      2.33 o 
   2   6  14        2.50        3.41      2.84 o 
   3   6  14        4.11        5.41      2.76 o 
   4   6  14        0.12        3.97      2.05 o 
   5   6  14        0.19        2.71      1.58 o 
  -4   7  14        1.97        5.48      2.87 o 
  -3   7  14        5.03        8.46      2.01 o 
  -2   7  14        5.56       10.63      2.35 o 
  -1   7  14        1.59        0.32      1.17 o 
   0   7  14        1.81        3.07      1.81 o 
   1   7  14       20.47       20.30      4.59 o 
   2   7  14        0.04        5.15      3.10 o 
   3   7  14        2.58        1.15      3.29 o 
   4   7  14        2.63        6.13      5.12 o 
  -1   8  14        1.23        9.64      2.31 o 
   0   8  14       13.97       16.91      2.88 o 
   1   8  14       10.08       14.86      2.86 o 
  -7   1  15       16.24       20.60      2.99 o 
  -6   1  15       30.04       29.70      5.42 o 
  -5   1  15        7.87       12.72      3.38 o 
  -4   1  15       17.95       19.89      2.83 o 
  -3   1  15        0.28        1.47      1.52 o 
  -2   1  15        0.23        4.07      1.19 o 
  -1   1  15       88.64       90.38      5.30 o 
   0   1  15      147.50      133.67      5.33 o 
   1   1  15       16.93       19.41      2.19 o 
   2   1  15        3.07        6.07      1.19 o 
   3   1  15       21.46       21.84      2.30 o 
   4   1  15       30.56       30.11      3.55 o 
   5   1  15        8.23       15.71      2.37 o 
   6   1  15       36.56       36.65      4.56 o 
   7   1  15        0.74        6.35      4.97 o 
  -7   2  15       58.28       50.81      4.66 o 
  -6   2  15        5.49       11.39      2.14 o 
  -5   2  15       19.12       21.91      2.97 o 
  -4   2  15        8.59       13.65      2.32 o 
  -3   2  15       74.05       75.09      6.37 o 
  -2   2  15        0.31        6.56      1.62 o 
  -1   2  15      132.66      123.30      7.51 o 
   0   2  15        3.70        5.48      1.90 o 
   1   2  15        2.24        3.72      1.48 o 
   2   2  15       15.57       15.79      2.48 o 
   3   2  15        1.47        2.65      3.11 o 
   4   2  15        4.94        5.22      1.99 o 
   5   2  15        2.17        9.34      1.75 o 
   6   2  15       42.56       39.47      4.84 o 
   7   2  15        0.36        9.44      3.40 o 
  -7   3  15        7.20       12.91      2.35 o 
  -6   3  15        0.16        5.80      2.68 o 
  -5   3  15       11.50        9.34      1.98 o 
  -4   3  15      110.18      106.78      8.63 o 
  -3   3  15       19.07       21.34      2.62 o 
  -2   3  15       94.07       99.35      8.45 o 
  -1   3  15      130.57      125.80      6.17 o 
   0   3  15       38.85       37.07      3.85 o 
   1   3  15       67.61       76.22      5.30 o 
   2   3  15      108.91       97.30      5.90 o 
   3   3  15        0.08        3.20      1.31 o 
   4   3  15        1.75        5.79      3.11 o 
   5   3  15        1.64        4.13      1.69 o 
   6   3  15        0.69        1.85      2.53 o 
   7   3  15       30.18       50.73      8.92 o 
  -6   4  15        5.92        7.59      1.75 o 
  -5   4  15        2.83        5.90      1.66 o 
  -4   4  15        0.12        2.13      1.69 o 
  -3   4  15       28.91       32.69      3.77 o 
  -2   4  15       23.59       23.57      3.19 o 
  -1   4  15       95.05       95.92      6.17 o 
   0   4  15       11.73       10.85      2.26 o 
   1   4  15        1.36        3.36      1.45 o 
   2   4  15       22.14       26.20      4.32 o 
   3   4  15      114.40      109.87      6.27 o 
   4   4  15       19.81       13.72      3.20 o 
   5   4  15       22.31       22.07      3.94 o 
   6   4  15        4.44       14.96      3.19 o 
  -5   5  15        7.95        8.90      2.06 o 
  -4   5  15        2.59        6.97      1.87 o 
  -3   5  15        0.55        4.94      1.45 o 
  -2   5  15       57.76       39.73      4.15 o 
  -1   5  15       40.91       40.11      4.16 o 
   0   5  15       39.79       33.69      3.83 o 
   1   5  15       24.58       22.42      3.08 o 
   2   5  15        0.76        3.48      1.47 o 
   3   5  15       35.29       29.51      4.56 o 
   4   5  15       28.28       42.56      5.45 o 
   5   5  15       23.70       25.86      4.32 o 
  -4   6  15        4.10       11.94      2.50 o 
  -3   6  15        3.82        9.99      2.92 o 
  -2   6  15        0.25        4.38      1.56 o 
  -1   6  15        0.42        2.11      1.50 o 
   0   6  15        2.47        4.13      1.67 o 
   1   6  15        5.09        4.62      1.81 o 
   2   6  15        0.36        1.90      1.40 o 
   3   6  15       10.62        9.72      2.74 o 
   4   6  15       32.32       33.55      8.08 o 
  -2   7  15        6.53        8.56      2.35 o 
  -1   7  15       21.68       28.79      3.70 o 
   0   7  15        1.53        4.39      2.22 o 
   1   7  15        9.33        8.46      2.30 o 
   2   7  15        0.00        7.03      3.63 o 
  -6   0  16        0.61        1.22      2.43 o 
  -5   0  16       28.83       32.23      6.53 o 
  -4   0  16       92.37       67.01      9.09 o 
  -3   0  16        4.76        8.80      3.24 o 
  -2   0  16       31.44       22.04      3.50 o 
  -1   0  16       11.60       18.96      3.34 o 
   0   0  16        0.74        4.89      1.81 o 
   1   0  16      184.83      163.63      8.18 o 
   2   0  16      153.41      136.77     10.22 o 
   3   0  16        9.63       12.12      2.41 o 
   4   0  16        2.80        4.53      1.81 o 
   5   0  16        4.61       11.75      3.30 o 
   6   0  16        2.07        6.10      2.25 o 
  -6   1  16       18.55       19.02      4.23 o 
  -5   1  16        4.12        6.70      1.46 o 
  -4   1  16        0.96        3.69      2.81 o 
  -3   1  16       16.86       19.26      5.19 o 
  -2   1  16        3.57        6.29      2.19 o 
  -1   1  16       40.69       44.21      4.02 o 
   0   1  16        0.03        5.33      1.43 o 
   1   1  16        0.01        3.80      1.15 o 
   2   1  16        1.95        5.38      1.82 o 
   3   1  16        4.12        9.20      1.67 o 
   4   1  16        0.08        2.36      1.44 o 
   5   1  16        6.37       12.36      2.31 o 
   6   1  16        0.33        5.05      1.43 o 
  -6   2  16       26.75       27.02      3.53 o 
  -5   2  16        6.65        8.67      2.63 o 
  -4   2  16       13.90       17.52      2.63 o 
  -3   2  16      122.28      109.81      6.52 o 
  -2   2  16       21.87       28.42      3.34 o 
  -1   2  16       59.62       61.82      4.89 o 
   0   2  16        3.76        5.94      1.75 o 
   1   2  16       61.57       63.25      4.82 o 
   2   2  16        3.15        7.70      1.92 o 
   3   2  16       16.91       19.66      2.87 o 
   4   2  16        1.42        6.84      2.26 o 
   5   2  16       28.42       38.25     10.32 o 
   6   2  16        0.30        5.15      3.13 o 
  -6   3  16        1.39        3.72      1.62 o 
  -5   3  16        9.46        6.14      1.60 o 
  -4   3  16        0.44        3.86      1.49 o 
  -3   3  16       13.50       15.28      2.23 o 
  -2   3  16        7.63       11.34      2.27 o 
  -1   3  16        1.70        2.88      1.31 o 
   0   3  16       11.46       16.40      2.74 o 
   1   3  16        3.05        5.47      1.40 o 
   2   3  16        2.49        4.38      1.33 o 
   3   3  16        2.98        8.19      1.98 o 
   4   3  16        0.04        4.55      2.37 o 
   5   3  16        0.21        3.27      1.77 o 
   6   3  16        1.38        5.28      2.53 o 
  -5   4  16        2.18        3.57      1.54 o 
  -4   4  16        5.65        9.66      2.63 o 
  -3   4  16        0.04        4.00      1.43 o 
  -2   4  16       13.45       16.56      2.71 o 
  -1   4  16        2.30        4.02      1.76 o 
   0   4  16        0.15        8.66      2.00 o 
   1   4  16       10.98        8.48      2.14 o 
   2   4  16       14.34       19.46      2.93 o 
   3   4  16        1.43        7.53      2.02 o 
   4   4  16        0.33        5.89      2.29 o 
   5   4  16        6.92       12.45      3.03 o 
  -4   5  16        1.01        3.34      3.01 o 
  -3   5  16        0.33        3.79      1.33 o 
  -2   5  16       20.45       21.46      3.19 o 
  -1   5  16        5.54        3.29      1.40 o 
   0   5  16       24.27       24.66      3.39 o 
   1   5  16        7.58        6.55      1.72 o 
   2   5  16       11.10       10.29      2.11 o 
   3   5  16       41.79       36.69      5.20 o 
   4   5  16        0.36        7.14      5.85 o 
  -2   6  16       26.84       25.57      3.60 o 
  -1   6  16        0.00        2.13      1.66 o 
   0   6  16        3.51        8.02      1.81 o 
   1   6  16       20.19       22.85      3.34 o 
   2   6  16        1.16        3.99      1.71 o 
  -5   1  17        5.89       10.79      2.55 o 
  -4   1  17        0.17        2.99      1.31 o 
  -3   1  17        9.57       12.77      2.40 o 
  -2   1  17        7.27       10.67      1.90 o 
  -1   1  17        0.01        3.38      1.38 o 
   0   1  17       14.73       17.23      2.75 o 
   1   1  17        1.44        3.73      1.46 o 
   2   1  17       30.77       26.42      3.27 o 
   3   1  17       47.20       51.40      4.43 o 
   4   1  17       10.47       13.59      3.51 o 
   5   1  17        4.84       11.96      2.34 o 
  -5   2  17        0.87        5.55      1.35 o 
  -4   2  17        2.08        4.53      1.55 o 
  -3   2  17       34.79       33.27      3.72 o 
  -2   2  17        2.69        4.42      1.39 o 
  -1   2  17        1.29        2.74      1.40 o 
   0   2  17        0.90        3.63      1.70 o 
   1   2  17       30.20       24.93      3.38 o 
   2   2  17       10.23       20.25      2.87 o 
   3   2  17        8.33        9.02      1.88 o 
   4   2  17        1.01        9.13      2.32 o 
   5   2  17       25.23       25.20      6.18 o 
  -4   3  17        5.24        7.85      2.28 o 
  -3   3  17        2.99        4.49      1.38 o 
  -2   3  17        4.75        6.50      1.61 o 
  -1   3  17       29.41       40.69      4.19 o 
   0   3  17       14.34       18.68      2.97 o 
   1   3  17       30.01       37.69      4.01 o 
   2   3  17        0.04        2.25      1.29 o 
   3   3  17        2.91        7.46      2.95 o 
   4   3  17        6.55       10.44      2.78 o 
  -3   4  17        7.21       11.18      2.53 o 
  -2   4  17       85.58       75.14     11.30 o 
  -1   4  17       13.72       22.57      3.25 o 
   0   4  17       21.44       18.43      2.90 o 
   1   4  17        0.05        3.21      1.43 o 
   2   4  17       17.58       22.52      3.23 o 
   3   4  17        0.23        0.22      2.14 o 
  -2   5  17        1.67        4.59      1.49 o 
  -1   5  17        0.01        3.76      2.14 o 
   0   5  17        8.61       11.76      3.16 o 
   1   5  17        5.26       10.32      2.26 o 
   2   5  17       20.30       23.64      3.28 o 
  -4   0  18        0.15       -0.52      1.73 o 
  -3   0  18       18.97       26.64      5.83 o 
  -2   0  18       48.05       47.37      8.18 o 
  -1   0  18       81.47       95.65     11.31 o 
   0   0  18       21.40       17.58      5.01 o 
   1   0  18       91.53       73.73      9.81 o 
   2   0  18       62.30       59.47      8.65 o 
   3   0  18        5.51       12.65      7.01 o 
   4   0  18        3.83        9.25      2.22 o 
  -4   1  18        2.87        2.44      1.30 o 
  -3   1  18        6.69       16.45      3.47 o 
  -2   1  18        0.07        2.23      1.41 o 
  -1   1  18       10.74       10.99      2.76 o 
   0   1  18       19.12       23.65      3.25 o 
   1   1  18        0.35        4.57      1.43 o 
   2   1  18       12.52       14.98      2.90 o 
   3   1  18        7.43       14.55      2.98 o 
   4   1  18        1.35        8.26      2.70 o 
  -3   2  18        0.91        1.50      2.39 o 
  -2   2  18        4.37        7.35      1.87 o 
  -1   2  18        4.81        4.00      1.38 o 
   0   2  18        2.58        2.11      1.54 o 
   1   2  18       16.16       16.11      3.82 o 
   2   2  18        3.38        5.91      1.85 o 
   3   2  18        1.45        2.63      1.45 o 
  -2   3  18       19.19       23.81      3.24 o 
  -1   3  18        3.42        7.75      3.05 o 
   0   3  18        9.13       11.79      2.20 o 
   1   3  18        0.59        4.54      1.48 o 
   2   3  18        2.21        2.25      1.57 o 
   0   4  18        8.97       14.80      3.50 o 
  -1   1  19        5.06        5.38      2.26 o 
   0   1  19        6.40       10.48      2.93 o 
   1   1  19       28.93       30.56      3.68 o 
                                                 
